# Supplementary material for: Combination of serological biomarkers and clinical features to predict mucosal healing in Crohn’s disease: a multicenter cohort study
Source: BMC Gastroenterol. 2022 May 10;22:229. doi: 10.1186/s12876-022-02304-y (PMC9088028; doi:10.1186/s12876-022-02304-y)
Supplement: Supplementary file 1 — Additional file 1. Excel 1. Patients’ data before treatment. [file 12876_2022_2304_MOESM1_ESM.xlsx]

## Sheet: Sheet1
patient‘s number	WBC1	Hb1	Plt1	HCT1	NE1	LY1	MO1	EO1	BA1	Alb1	CRP1	ESR 1	NLR1	MLR1	PLR1	CRP/Alb1	LMR1	Plt/Alb1
2	5.72	92	527	32	3.70	1.17	0.77	0.06	0.02	24	55.1	57	3.16239	0.65812	450.427	2.29583	1.51948	21.9583
3	7.73	76	392	26.8	5.14	1.35	0.54	0.10	0.01	28.2	53	94	3.80741	0.4	290.37	1.87943	2.5	13.9007
5	8.66	83	396	31.1	6.07	1.47	0.67	0.40	0.05	46.0	5	11	4.12925	0.455782	269.388	0.108696	2.19403	8.6087
6	8.34	119	498	37.8	5.85	1.58	0.84	0.03	0.03	35.9	35	88	3.70253	0.531646	315.19	0.97493	1.88095	13.8719
7	5.52	123	159	35	3.47	1.53	0.34	0.18	0.00	45.6	2	12	2.26797	0.222222	103.922	0.0438596	4.5	3.48684
8	5.38	100	280	32.8	3.90	0.58	0.89	0.00	0.01	31.7	60.3	103	6.72414	1.53448	482.759	1.90221	0.651685	8.83281
9	8.26	128	296	39.8	6.01	1.24	0.83	0.14	0.04	42.3	23.6	32	4.84677	0.669355	238.71	0.55792	1.49398	6.99764
10	5.68	120	148	35.9	3.62	1.52	0.46	0.07	0.01	38.9	15	7	2.38158	0.302632	97.3684	0.385604	3.30435	3.80463
11	10.69	158	253	47.5	8.64	1.40	0.49	0.15	0.01	44.4	12	8	6.17143	0.35	180.714	0.27027	2.85714	5.6982
13	10.12	153	247	44.9	7.85	1.28	0.57	0.38	0.04	42.1	20.8	13	6.13281	0.445312	192.969	0.494062	2.24561	5.86698
14	4.56	111	232	34	3.17	0.83	0.46	0.09	0.01	35.3	14	34	3.81928	0.554217	279.518	0.396601	1.80435	6.57224
16	7.77	121	324	37.3	4.83	1.57	1.01	0.34	0.02	30.0	18.8	28	3.07643	0.643312	206.369	0.626667	1.55446	10.8
17	4.4	99	130	29.8	2.73	1.38	0.21	0.09	0.02	36.1	6.2	49	1.97826	0.152174	94.2029	0.171745	6.57143	3.60111
19	7.32	98	342	31.9	3.81	2.96	0.35	0.19	0.01	28.6	5.6	27	1.28716	0.118243	115.541	0.195804	8.45714	11.958
20	7.45	104	496	32.0	4.25	1.85	0.69	0.62	0.05	30.9	3	60	2.2973	0.372973	268.108	0.0970874	2.68116	16.0518
21	4.83	114	170	35.7	3.27	1.14	0.37	0.03	0.02	33	8.1	27	2.86842	0.324561	149.123	0.245455	3.08108	5.15152
22	7.09	149	264	46.1	4.69	1.69	0.25	0.46	0.00	43.6	40	2	2.77515	0.147929	156.213	0.917431	6.76	6.05505
23	6.61	99	298	32.3	3.71	2.05	0.52	0.30	0.03	38.0	2	11	1.80976	0.253659	145.366	0.0526316	3.94231	7.84211
24	7.08	131	320	40.1	5.23	1.26	0.39	0.16	0.04	42.0	6.3	10	4.15079	0.309524	253.968	0.15	3.23077	7.61905
25	9.23	97	454	31.4	7.04	1.48	0.58	0.11	0.02	30.4	108.0	113	4.75676	0.391892	306.757	3.55263	2.55172	14.9342
26	3.37	76	239	23.1	2.34	0.63	0.34	0.05	0.02	42.6	2	2	3.71429	0.539683	379.365	0.0469484	1.85294	5.61033
27	14.14	131	401	39.7	12.02	1.41	0.65	0.01	0.04	39.9	2	15	8.52482	0.460993	284.397	0.0501253	2.16923	10.0501
28	5.36	101	234	32.2	3.62	1.28	0.38	0.08	0.00	37.2	6.57	17	2.82812	0.296875	182.812	0.176613	3.36842	6.29032
29	4.03	108	260	33.7	3.06	0.65	0.20	0.11	0.01	33.8	14	25	4.70769	0.307692	400	0.414201	3.25	7.69231
30	3.87	80	340	28.3	1.93	1.66	0.20	0.07	0.01	39	2	8	1.16265	0.120482	204.819	0.0512821	8.3	8.71795
31	11.30	110	328	34.3	8.35	2.28	0.60	0.03	0.03	32.5	107	55	3.66228	0.263158	143.86	3.29231	3.8	10.0923
32	7.12	116	357	38.3	4.59	1.36	0.83	4.60	0.10	32.7	1.47	32	3.375	0.610294	262.5	0.0449541	1.63855	10.9174
33	7.54	138	529	38.9	2.96	2.01	0.47	0.11	0.03	35.6	27.8	19	1.47264	0.233831	263.184	0.780899	4.2766	14.8596
34	5.77	91	327	29.9	3.29	1.88	0.47	0.11	0.02	31	31.9	48	1.75	0.25	173.936	1.02903	4	10.5484
35	4.39	137	450.00	41.5	2.46	1.35	0.42	0.14	0.02	34	21	21	1.82222	0.311111	333.333	0.617647	3.21429	13.2353
36	7.11	107	314	34.0	5.13	1.36	0.47	0.13	0.02	32.7	12.9	49	3.77206	0.345588	230.882	0.394495	2.89362	9.60245
37	8.24	134	294	41.2	6.30	1.25	0.62	0.07	0.01	32.8	20.7	11	5.04	0.496	235.2	0.631098	2.01613	8.96341
38	8.06	131	318	40.5	5.96	1.46	0.58	0.05	0.02	31.6	24.8	14	4.08219	0.39726	217.808	0.78481	2.51724	10.0633
39	4.48	155	185	47.2	3.10	1.13	0.20	0.03	0.02	47.1	2	3	2.74336	0.176991	163.717	0.0424628	5.65	3.92781
40	10.59	81	472	25.1	7.08	1.56	0.85	0.10	0.03	23.4	84.4	68	4.53846	0.544872	302.564	3.60684	1.83529	20.1709
41	6.60	139	202	41.7	4.38	1.53	0.64	0.02	0.03	39.4	6.6	8	2.86275	0.418301	132.026	0.167513	2.39062	5.1269
42	5.71	57	340	20.4	3.32	1.77	0.50	0.11	0.01	36.8	2	6	1.87571	0.282486	192.09	0.0543478	3.54	9.23913
44	7.45	105	179	34.8	4.00	1.45	0.71	1.27	0.02	35.4	6.3	18	2.75862	0.489655	123.448	0.177966	2.04225	5.0565
45	3.3	89	219	29	1.92	1.01	0.28	0.09	0.01	34.8	51	28	1.90099	0.277228	216.832	1.46552	3.60714	6.2931
47	8.38	120	491	38.1	5.49	1.75	0.74	0.37	0.03	32.4	27.7	52	3.13714	0.422857	280.571	0.854938	2.36486	15.1543
48	12.56	147	323	43.9	8.30	2.68	1.03	0.55	0.00	40.1	69.1	7	3.09701	0.384328	120.522	1.72319	2.60194	8.05486
49	8.08	135	341	42.0	4.31	2.54	0.80	0.40	0.03	38.3	22.7	14	1.69685	0.314961	134.252	0.592689	3.175	8.90339
50	5.4	75	252	23.0	3.58	1.15	0.68	0.01	0.03	30.6	14.13	6	3.11304	0.591304	219.13	0.461765	1.69118	8.23529
51	5.94	130	310	40.4	4.67	0.79	0.37	0.09	0.02	36.6	3.4	13	5.91139	0.468354	392.405	0.0928962	2.13514	8.46995
52	7.33	114	278	34.2	4.79	2.18	0.28	0.08	0.00	35.3	3.5	11	2.19725	0.12844	127.523	0.0991501	7.78571	7.87535
53	5.60	87	358	28	3.80	1.20	0.50	0.10	0.00	27.2	8	30	3.16667	0.416667	298.333	0.294118	2.4	13.1618
54	7.42	128	276	37.9	4.49	2.11	0.78	0.03	0.01	34.6	73	11	2.12796	0.369668	130.806	2.10983	2.70513	7.97688
55	9.8	140	353	43.1	7.58	1.45	0.56	0.16	0.03	32.7	5.84	52	5.22759	0.386207	243.448	0.178593	2.58929	10.7951
56	10.5	135	378	41.8	7.96	1.37	0.97	0.22	0.02	33.3	23.3	43	5.81022	0.708029	275.912	0.6997	1.41237	11.3514
57	6.04	130	385	40.7	3.96	1.13	0.87	0.07	0.01	37.8	31	67	3.50442	0.769912	340.708	0.820106	1.29885	10.1852
58	8.25	164	328	51.1	3.99	3.27	0.65	0.30	0.04	52.4	2	7	1.22018	0.198777	100.306	0.0381679	5.03077	6.25954
59	5.74	136	123	42.0	5.46	0.18	0.08	0.00	0.02	39.4	95	2	30.3333	0.444444	683.333	2.41117	2.25	3.12183
60	7.26	139	241	47.3	2.70	4.13	0.20	0.23	0.00	46.4	3	2	0.653753	0.0484262	58.3535	0.0646552	20.65	5.19397
61	12.48	80	457	27.1	9.25	2.30	0.90	0.02	0.01	28.0	153	19	4.02174	0.391304	198.696	5.46429	2.55556	16.3214
62	9.28	134	344	40.5	5.98	2.19	0.86	0.22	0.03	40.5	4.44	90	2.73059	0.392694	157.078	0.10963	2.54651	8.49383
63	11.70	109	384	34.3	8.13	2.41	0.86	0.21	0.09	27.1	52	74	3.37344	0.356846	159.336	1.91882	2.80233	14.1697
64	6.03	84.00	335	30.6	4.84	0.70	0.43	0.05	0.01	36.8	26	12	6.91429	0.614286	478.571	0.706522	1.62791	9.10326
65	5.70	106	197	32.6	3.24	2.73	0.68	0.29	0.01	33.2	3	12	1.18681	0.249084	72.1612	0.0903614	4.01471	5.93373
66	6.31	78	292	27.5	4.08	1.62	0.44	0.13	0.04	39.1	5.66	34	2.51852	0.271605	180.247	0.144757	3.68182	7.46803
67	8.65	123	123	38.4	5.67	2.03	0.76	0.90	0.30	41.6	3	92	2.7931	0.374384	60.5911	0.0721154	2.67105	2.95673
68	6.32	148	174	45.9	4.85	0.89	0.43	0.13	0.02	40.3	11.9	28	5.44944	0.483146	195.506	0.295285	2.06977	4.31762
69	4.52	81	422	28.8	3.06	0.96	0.39	0.10	0.01	36.5	3	28	3.1875	0.40625	439.583	0.0821918	2.46154	11.5616
70	6.61	133	182	41.1	4.89	1.26	0.43	0.01	0.01	41.3	1.99	45	3.88095	0.34127	144.444	0.048184	2.93023	4.40678
71	9.38	128.00	266	40.7	6.02	2.12	1.08	0.13	0.03	35.3	23.3	59	2.83962	0.509434	125.472	0.660057	1.96296	7.53541
72	7.01	80	425	26.4	5.42	1.17	0.39	0.03	0.00	31.3	3.5	40.1	4.63248	0.333333	363.248	0.111821	3	13.5783
73	5.72	109	322	32.2	3.00	2.09	0.46	0.17	0.00	31.1	5.88	14	1.43541	0.220096	154.067	0.189068	4.54348	10.3537
74	6.43	133	294	40.3	3.08	2.56	0.54	0.20	0.05	42.6	2	2	1.20312	0.210938	114.844	0.0469484	4.74074	6.90141
75	9.89	125	140	37.1	7.27	1.85	0.73	0.04	0.00	34.1	6.13	8.00	3.92973	0.394595	75.6757	0.179765	2.53425	4.10557
76	7.21	157	177	47.3	4.38	2.4	0.37	0.05	0.01	52.5	4	6.00	1.825	0.154167	73.75	0.0761905	6.48649	3.37143
77	4.50	134	242	39.9	3.30	0.8	0.8	0.10	0.00	40.5	31	25.00	4.125	1	302.5	0.765432	1	5.97531
78	3.69	125	129	37.8	2.02	1.37	0.26	0.03	0.02	40.1	3	12	1.47445	0.189781	94.1606	0.074813	5.26923	3.21696
79	8.65	118	450	38.5	4.82	2.79	0.76	0.25	0.03	35.9	3	76	1.7276	0.272401	161.29	0.0835655	3.67105	12.5348
80	3.64	139	212	40.9	2.05	1.23	0.16	4.90	0.50	42.0	12.31	5	1.66667	0.130081	172.358	0.293095	7.6875	5.04762
81	10.51	126	280	40.3	7.84	2.95	0.17	0.08	0.00	34.00	3	7.2	2.65763	0.0576271	94.9153	0.0882353	17.3529	8.23529
82	6.59	80	433	28.6	4.88	1.19	0.44	0.03	0.04	37.6	22.30	36	4.10084	0.369748	363.866	0.593085	2.70455	11.516
83	7.63	83	401	28	4.56	2.43	0.43	0.19	0.02	36.2	8	16.00	1.87654	0.176955	165.021	0.220994	5.65116	11.0773
84	11.67	118	371	36.2	8.22	2.22	0.80	0.42	0.01	31.9	12	58.00	3.7027	0.36036	167.117	0.376176	2.775	11.6301
85	13.6	124	217	37	10.86	2.34	0.25	0.11	0.02	39.7	2	50	4.64103	0.106838	92.735	0.0503778	9.36	5.46599
86	3.80	104	345	32	2.94	0.71	0.71	0.02	0.02	33.5	37.56	42	4.14085	1	485.915	1.12119	1	10.2985
87	5.24	119	236	35.6	3.5	1.16	0.25	5.70	0.60	41.6	5.63	38	3.01724	0.215517	203.448	0.135337	4.64	5.67308
88	6.78	161	201	45.4	4.42	1.89	0.38	0.07	0.02	43	39	14	2.33862	0.201058	106.349	0.906977	4.97368	4.67442
90	9.90	132	399	41.4	7.1	1.80	0.70	0.20	0.00	37.2	17.70	5.00	3.94444	0.388889	221.667	0.475806	2.57143	10.7258
91	7.07	147	306	43.6	4.98	1.68	0.36	0.03	0.02	40.8	4	2.00	2.96429	0.214286	182.143	0.0980392	4.66667	7.5
92	11.52	167	271	45.9	8.55	2.45	0.45	0.06	0.01	54.3	34.2	4.00	3.4898	0.183673	110.612	0.629834	5.44444	4.99079
93	5.67	109	246	35.1	4.24	1.11	0.27	0.04	0.01	38.9	3	27.00	3.81982	0.243243	221.622	0.0771208	4.11111	6.32391
94	7.01	135	252	44.4	5.19	1.20	0.42	0.17	0.03	34.1	12.3	30	4.325	0.35	210	0.360704	2.85714	7.39003
95	7.24	124	263	38.6	5.91	0.82	0.48	0.03	0.00	35.0	49	23.00	7.20732	0.585366	320.732	1.4	1.70833	7.51429
96	4.87	122	305	38.1	3.57	1.10	0.15	0.05	0.00	37.0	3.27	21.00	3.24545	0.136364	277.273	0.0883784	7.33333	8.24324
97	3.90	143	205	41.8	2.47	1.16	0.3	0.04	0.01	42.9	1.09	2	2.12931	0.258621	176.724	0.0254079	3.86667	4.77855
98	9.23	117	290	29	4.34	3.79	0.53	0.55	0.02	33.9	14.90	41.00	1.14512	0.139842	76.5172	0.439528	7.15094	8.55457
99	5.99	147	261	44.8	3.5	1.80	0.54	0.10	0.04	44.5	25.3	20	1.94444	0.3	145	0.568539	3.33333	5.86517
100	5.3	105	328	32.8	6.32	0.66	0.60	0.27	0.01	36.1	31.10	95	9.57576	0.909091	496.97	0.861496	1.1	9.08587
101	4.96	113	184	33.3	2.49	1.54	0.66	0.25	0.01	38.2	1.54	2	1.61688	0.428571	119.481	0.0403141	2.33333	4.81675
102	5.64	66.00	294	22.5	3.87	1.17	0.42	0.17	0.01	33.1	36.90	64	3.30769	0.358974	251.282	1.1148	2.78571	8.88218
103	7.72	119	295	36.4	5.85	0.84	0.68	0.30	0.05	33.9	10.3	16	6.96429	0.809524	351.19	0.303835	1.23529	8.70206
104	5.0	122	356	36.1	3.34	1.37	0.28	0.03	0.01	43.7	5.23	19	2.43796	0.20438	259.854	0.11968	4.89286	8.14645
105	7.50	143	149	41.9	4.29	2.68	0.40	0.13	0.00	43.3	2	6	1.60075	0.149254	55.597	0.0461894	6.7	3.44111
106	4.50	120	146	35.9	2.66	1.38	0.24	0.18	0.04	38.5	1	36	1.92754	0.173913	105.797	0.025974	5.75	3.79221
107	5.10	126	125	38.9	3.59	0.89	0.46	0.15	0.01	38.0	5.21	4.00	4.03371	0.516854	140.449	0.137105	1.93478	3.28947
108	5.26	97	297	31.6	2.89	1.81	0.5	0.06	0.00	34.5	8.91	21.00	1.59669	0.276243	164.088	0.258261	3.62	8.6087
109	2.84	93	116	29.9	1.71	0.81	0.28	0.04	0	38.7	3.34	23.00	2.11111	0.345679	143.21	0.0863049	2.89286	2.99742
110	3.37	150	172	43.2	1.68	1.45	0.22	0.02	0.00	35	8	8	1.15862	0.151724	118.621	0.228571	6.59091	4.91429
111	8.12	139	338	42.3	6.50	1.16	0.32	0.12	0.02	40.9	7.29	28.00	5.60345	0.275862	291.379	0.17824	3.625	8.26406
112	4.76	113	295	32.1	3.13	1.16	0.29	0.18	0.00	41.9	5	11.00	2.69828	0.25	254.31	0.119332	4	7.04057
113	3.27	129	198	37.5	2.52	0.53	0.21	0.00	0.01	39.7	15	23.00	4.75472	0.396226	373.585	0.377834	2.52381	4.98741
114	10.29	101	355	32.4	7.67	1.65	0.94	0.02	0.02	29.4	37.0	60	4.64848	0.569697	215.152	1.2585	1.75532	12.0748
115	8.00	101	469	31.9	5.54	1.40	0.76	0.23	0.06	35.9	15.5	70	3.95714	0.542857	335	0.431755	1.84211	13.0641
116	3.39	137	115	41.2	2.29	0.74	0.35	0.01	0.00	42.80	2	8.00	3.09459	0.472973	155.405	0.046729	2.11429	2.68692
117	16.19	141	335	43.4	13.17	2.16	0.82	0.01	0.03	36.1	30.79	9	6.09722	0.37963	155.093	0.852909	2.63415	9.27978
118	6.82	123	123	36.3	5.06	1.26	0.43	0.04	0.02	36.4	50.1	37	4.01587	0.34127	97.619	1.37637	2.93023	3.37912
119	4.78	121	212	37.2	3.87	0.41	0.27	0.23	0.00	29.4	8.92	34.00	9.43902	0.658537	517.073	0.303401	1.51852	7.21088
121	8.0	109	217	31	5.50	1.90	0.20	0.09	0.03	37.2	10.5	9	2.89474	0.105263	114.211	0.282258	9.5	5.83333
122	2.93	101	197	31.3	2.03	0.61	0.18	0.10	0.01	30.6	26.7	65.00	3.32787	0.295082	322.951	0.872549	3.38889	6.43791
123	4.10	136	160	43.2	2.35	1.23	0.28	0.18	0.06	38.1	1	13	1.91057	0.227642	130.081	0.0262467	4.39286	4.19948
124	6.13	120	183	35.5	4.41	1.39	0.30	0.03	0.00	36.7	35	120	3.17266	0.215827	131.655	0.953678	4.63333	4.98638
125	9.78	116	443	36.5	6.95	1.97	0.39	4.50	0.30	37.9	86.4	70.00	3.52792	0.19797	224.873	2.27968	5.05128	11.6887
126	8.95	142	201	41	5.22	2.25	0.64	0.81	0.03	43.4	2	13.00	2.32	0.284444	89.3333	0.0460829	3.51562	4.63134
127	8.5	116	349	36.2	7.19	0.64	0.62	0.01	0.02	37.7	15.6	59	11.2344	0.96875	545.312	0.413793	1.03226	9.25729
128	3.62	111	340	34.4	1.99	1.03	0.36	0.23	0.01	39.0	22.3	14	1.93204	0.349515	330.097	0.571795	2.86111	8.71795
129	4.00	93	264	30.8	2.19	1.52	0.23	0.04	0.02	36.80	3	27.00	1.44079	0.151316	173.684	0.0815217	6.6087	7.17391
130	4.1	117	192	34.5	2.55	1.16	0.18	0.19	0.02	39	7.67	21	2.19828	0.155172	165.517	0.196667	6.44444	4.92308
131	7.42	156	120	45.7	5.08	1.59	0.43	0.22	0.10	43.9	3	8	3.19497	0.27044	75.4717	0.0683371	3.69767	2.73349
132	11.10	66	220	19.8	9.26	1.09	0.73	0.02	0.00	24.6	73.78	12.00	8.49541	0.669725	201.835	2.99919	1.49315	8.94309
133	11.38	132	311	40.9	8.55	1.85	0.74	0.18	0.06	34.7	50.5	56	4.62162	0.4	168.108	1.45533	2.5	8.96254
134	5.99	118	220	36.9	4.02	1.10	0.61	0.25	0.01	33.2	54.4	36.00	3.65455	0.554545	200	1.63855	1.80328	6.62651
135	10.39	119	358	38.5	7.81	1.71	0.70	0.14	0.03	33.5	120	23.00	4.56725	0.409357	209.357	3.58209	2.44286	10.6866
137	6.02	99	225	32.0	3.00	2.39	0.41	0.19	0.03	37.5	3.14	34.00	1.25523	0.171548	94.1423	0.0837333	5.82927	6
138	7.53	130	396	41.6	5.76	0.98	0.52	0.25	0.02	35.8	56.9	55	5.87755	0.530612	404.082	1.58939	1.88462	11.0615
139	12.54	122	411	38.6	10.58	0.89	0.90	0.16	0.01	29.5	13	12.00	11.8876	1.01124	461.798	0.440678	0.988889	13.9322
140	8.77	128	302	39.9	4.86	3.20	0.47	0.19	0.04	35.0	3.4	10.00	1.51875	0.146875	94.375	0.0971429	6.80851	8.62857
141	6.16	145	262	41.8	3.88	1.88	0.28	0.11	0.01	44.1	16.6	36.00	2.06383	0.148936	139.362	0.376417	6.71429	5.94104
142	9.08	144	357	43.8	5.98	2.23	0.64	0.22	0.01	43.7	17.2	31.00	2.68161	0.286996	160.09	0.393593	3.48438	8.16934
143	9.75	75	353	26.1	8.00	1.11	0.55	0.08	0.01	27.8	86.5	44.00	7.20721	0.495495	318.018	3.11151	2.01818	12.6978
144	5.9	98	140	31.7	4.30	0.94	0.58	0.04	0.01	35	44.9	71	4.57447	0.617021	148.936	1.28286	1.62069	4
145	8.06	129	267	37.9	5.42	1.64	0.79	0.20	0.02	35.3	13.3	33	3.30488	0.481707	162.805	0.376771	2.07595	7.56374
146	3.82	145	176	41.3	2.23	1.31	0.24	0.04	0.00	34.3	0.62	5	1.70229	0.183206	134.351	0.0180758	5.45833	5.1312
147	6.4	104	360	34.4	4.12	1.59	0.49	0.16	0.03	34.0	39.9	59	2.59119	0.308176	226.415	1.17353	3.2449	10.5882
148	5.46	114	204	36.3	2.75	2.05	0.37	0.24	0.05	34.1	3.02	32	1.34146	0.180488	99.5122	0.088563	5.54054	5.9824
149	10.08	117	118	36.6	8.47	1.08	0.37	0.14	0.02	41.3	3.19	8.00	7.84259	0.342593	109.259	0.0772397	2.91892	2.85714
150	8.54	137	342	42.8	5.76	1.62	1.03	0.10	0.02	36.9	29	8.00	3.55556	0.635802	211.111	0.785908	1.57282	9.26829
151	4.20	132	237	40.1	2.70	1.00	0.30	0.10	0.00	40.9	3.19	7	2.7	0.3	237	0.0779951	3.33333	5.79462
152	6.90	122	204	37.4	5.50	0.90	0.40	0.00	0.00	33.4	6	38.00	6.11111	0.444444	226.667	0.179641	2.25	6.10778
153	9.89	125	140	37.1	73.50	1.85	0.73	0.04	0.00	38.4	3	16.00	39.7297	0.394595	75.6757	0.078125	2.53425	3.64583
154	8.60	101	299	31.8	6.30	1.38	0.78	0.13	0.02	41.0	13.7	35	4.56522	0.565217	216.667	0.334146	1.76923	7.29268
155	5.0	133	234	42.4	3.54	0.87	0.45	0.11	0.04	38.3	64.1	29.00	4.06897	0.517241	268.966	1.67363	1.93333	6.10966
156	7.00	118	351	35.5	5.42	1.19	0.36	0.03	0.01	30.9	0.59	37.00	4.55462	0.302521	294.958	0.0190939	3.30556	11.3592
157	8.6	99	513	31.9	6.72	1.09	0.61	0.13	0.05	29.3	3.12	46.00	6.16514	0.559633	470.642	0.106485	1.78689	17.5085
158	9.32	100	381	31.5	6.11	2.07	1.01	0.10	0.03	24.8	102	60.00	2.95169	0.487923	184.058	4.1129	2.0495	15.3629
159	8.33	85	452	26.4	6.08	1.58	0.50	0.16	0.01	26.5	42.7	60.00	3.8481	0.316456	286.076	1.61132	3.16	17.0566
160	4.00	86	258	32.3	2.33	1.14	0.33	0.19	0.01	25.1	17	62.00	2.04386	0.289474	226.316	0.677291	3.45455	10.2789
162	8.80	94	397	30.3	4.11	3.49	0.74	0.37	0.09	32	57	58.3	1.17765	0.212034	113.754	1.78125	4.71622	12.4062
163	13.46	107	395	35.1	11.02	1.00	1.29	0.09	0.05	27.3	125	53	11.02	1.29	395	4.57875	0.775194	14.4689
164	7.10	87	449	27.3	5.06	1.20	0.75	0.02	0.06	33.1	8.35	8.00	4.21667	0.625	374.167	0.252266	1.6	13.565
165	4.0	112	427	35.4	2.32	1.28	0.28	0.05	0.50	31.4	25	60	1.8125	0.21875	333.594	0.796178	4.57143	13.5987
166	6.10	144	197	44.1	3.08	2.40	0.49	0.09	0.04	39.3	10.78	5.00	1.28333	0.204167	82.0833	0.2743	4.89796	5.01272
167	5.31	124	381	20.6	2.66	1.97	0.41	0.24	0.03	42.5	3.14	2	1.35025	0.208122	193.401	0.0738824	4.80488	8.96471
168	6.36	124	193	37.5	4.23	1.61	0.41	0.10	0.01	36.0	16.98	7.00	2.62733	0.254658	119.876	0.471667	3.92683	5.36111
169	6.08	107	148	32.2	4.60	1.08	0.32	0.07	0.01	40.50	8.93	7.00	4.25926	0.296296	137.037	0.220494	3.375	3.65432
170	9.39	120.00	351	38.5	6.42	1.92	0.83	0.20	0.03	27.3	43.8	23.00	3.34375	0.432292	182.812	1.6044	2.31325	12.8571
171	5.6	157	259	46.5	3.33	1.81	0.38	0.09	0.03	43.0	5.5	14	1.83978	0.209945	143.094	0.127907	4.76316	6.02326
172	4.81	142	284	41.9	2.74	1.75	0.21	0.10	0.01	39.3	6	5.00	1.56571	0.12	162.286	0.152672	8.33333	7.22646
173	6.5	135	296	40.5	4.15	1.77	0.34	0.23	0.04	37.1	0.05	18	2.34463	0.19209	167.232	0.00134771	5.20588	7.97844
174	6.31	119	432	35.5	4.57	1.11	0.55	0.07	0.01	37.2	6.7	14.00	4.11712	0.495495	389.189	0.180108	2.01818	11.6129
175	4.78	121	197	36.4	2.55	1.84	0.32	0.06	0.01	42.4	5	13	1.38587	0.173913	107.065	0.117925	5.75	4.64623
176	7.50	123	274	38.3	5.22	1.72	0.34	0.21	0.01	37.1	36.9	26.00	3.03488	0.197674	159.302	0.994609	5.05882	7.38544
177	13.18	120	409	37.8	10.06	2.20	0.47	0.41	0.04	45.4	5.8	25	4.57273	0.213636	185.909	0.127753	4.68085	9.00881
178	6.88	141	387	43.1	4.99	1.23	0.47	0.15	0.04	48.9	3	50	4.05691	0.382114	314.634	0.0613497	2.61702	7.91411
179	5.38	115	225	37.4	3.04	1.68	0.43	0.21	0.02	39.2	3.14	2	1.80952	0.255952	133.929	0.080102	3.90698	5.7398
180	6.09	126	315	37.0	4.23	1.02	0.67	0.13	0.04	28.4	45.3	19	4.14706	0.656863	308.824	1.59507	1.52239	11.0915
181	6.36	132	417	39.2	3.64	1.70	0.59	0.43	0.00	37.8	3.16	9.00	2.14118	0.347059	245.294	0.0835979	2.88136	11.0317
182	4.48	125	325	40.4	2.34	1.89	1.05	0.32	0.06	33.2	3.14	17	1.2381	0.555556	171.958	0.0945783	1.8	9.78916
183	7.15	129	421	41.9	5.36	1.09	0.61	0.07	0.03	34.5	26.8	47	4.91743	0.559633	386.239	0.776812	1.78689	12.2029
184	6.5	132	242	40.4	4.52	1.12	0.49	0.33	0.07	36.0	9.18	21	4.03571	0.4375	216.071	0.255	2.28571	6.72222
185	6.97	139	299	43.2	4.85	1.55	0.47	0.10	0.00	38.4	5.75	37.00	3.12903	0.303226	192.903	0.14974	3.29787	7.78646
188	12.74	153	221	46.3	10.01	1.77	0.85	0.10	0.01	47.4	9.82	44.00	5.65537	0.480226	124.859	0.207173	2.08235	4.66245
189	5.49	137	272	41.7	3.20	1.83	0.39	0.02	0.05	40.3	3	17	1.74863	0.213115	148.634	0.0744417	4.69231	6.74938
190	4.63	110	250	35.4	2.56	1.75	0.21	0.09	0.02	36.3	3.19	5.00	1.46286	0.12	142.857	0.0878788	8.33333	6.88705
191	9.64	136	357	41.8	6.95	1.29	0.68	0.65	0.07	36.6	35.0	41	5.3876	0.527132	276.744	0.956284	1.89706	9.7541
192	5.06	87	295	28.1	3.17	1.34	0.45	0.10	0.00	26.1	29.7	50	2.36567	0.335821	220.149	1.13793	2.97778	11.3027
193	5.25	63	458	24.6	3.64	1.27	0.27	0.05	0.02	41.0	3.02	9	2.86614	0.212598	360.63	0.0736585	4.7037	11.1707
194	8.23	134	330	41.8	2.95	4.37	0.47	0.43	0.01	37.3	12.5	28.00	0.675057	0.107551	75.5149	0.335121	9.29787	8.84718
195	9.16	145	259	42.8	7.24	1.10	0.69	0.13	0.01	40.1	13.6	15.00	6.58182	0.627273	235.455	0.339152	1.5942	6.45885
196	8.31	119	266	39	5.69	1.68	0.84	0.09	0.01	32.80	56.40	19.00	3.3869	0.5	158.333	1.71951	2	8.10976
197	4.56	124	267	38.4	2.92	1.19	0.37	0.07	0.01	35.1	15.7	71	2.45378	0.310924	224.37	0.447293	3.21622	7.60684
198	11.65	154	429	44.5	9.05	1.32	1.12	0.10	0.06	33.4	59.4	86	6.85606	0.848485	325	1.77844	1.17857	12.8443
200	6.32	123	320	37.3	4.08	1.20	0.80	0.19	0.04	41.8	20.9	48	3.4	0.666667	266.667	0.5	1.5	7.6555
201	7.67	146	331	42.6	4.28	2.51	0.59	0.22	0.07	39.0	5.69	7	1.70518	0.23506	131.873	0.145897	4.25424	8.48718
202	6.79	437	437	20.7	4.27	1.86	0.53	0.11	0.02	37.7	2	16	2.2957	0.284946	234.946	0.0530504	3.50943	11.5915
204	3.59	71	97	20.0	2.52	0.79	0.25	0.02	0.01	17.2	30.6	2	3.18987	0.316456	122.785	1.77907	3.16	5.63953
205	5.16	142	243	41.1	2.63	2.11	0.35	0.06	0.01	46.0	2	2	1.24645	0.165877	115.166	0.0434783	6.02857	5.28261
206	5.40	129	236	40.1	79.40	0.70	0.30	0.10	0.00	33.9	5.38	4.00	113.429	0.428571	337.143	0.158702	2.33333	6.96165
207	4.4	88	308	28	3.10	0.01	0.20	0.09	0.01	36.1	27.40	60	310	20	30800	0.759003	0.05	8.53186
208	8.06	106	325	32.8	5.67	1.71	0.56	0.12	0.00	38.5	59.50	45.00	3.31579	0.327485	190.058	1.54545	3.05357	8.44156
209	3.03	91	249	29.0	1.43	1.19	0.37	0.03	0.01	30.8	2	2	1.20168	0.310924	209.244	0.0649351	3.21622	8.08442
211	3.5	85	326	26.2	1.64	1.58	0.27	0.01	0.02	20.8	5.4	14.00	1.03797	0.170886	206.329	0.259615	5.85185	15.6731
212	6.24	136	169	40.4	2.39	2.9	0.32	0.62	0.01	43.7	3.27	2	0.824138	0.110345	58.2759	0.0748284	9.0625	3.86728
213	5.88	120	305	38.7	4.02	1.11	0.47	0.24	0.04	35.6	9.2	30	3.62162	0.423423	274.775	0.258427	2.3617	8.56742
214	4.31	118	212	35.2	2.80	1.23	0.18	0.09	0.01	38.4	3.45	14.00	2.27642	0.146341	172.358	0.0898438	6.83333	5.52083
215	11.10	124	544	38.5	8.34	1.80	0.87	0.06	0.04	32.4	89.2	23.00	4.63333	0.483333	302.222	2.75309	2.06897	16.7901
216	6.51	104	360	33.3	5.18	0.78	0.46	0.07	0.02	36	9.6	40	6.64103	0.589744	461.538	0.266667	1.69565	10
217	6.00	98	411	30.9	3.60	2.00	0.40	0.10	0.00	32.3	13.3	77.00	1.8	0.2	205.5	0.411765	5	12.7245
218	7.93	93	301	30.2	4.75	1.93	1.06	0.18	0.01	28.4	56	58.00	2.46114	0.549223	155.959	1.97183	1.82075	10.5986
219	15.73	126.00	289	37.8	13.12	1.15	1.26	0.19	0.02	34.1	42.0	33.00	11.4087	1.09565	251.304	1.23167	0.912698	8.47507
220	5.87	138	322	40.5	2.88	2.28	0.58	0.12	0.01	43.6	3.14	15.00	1.26316	0.254386	141.228	0.0720183	3.93103	7.38532
221	8.60	122	365	38.4	5.85	1.70	0.79	0.23	0.03	40.8	36.3	69	3.44118	0.464706	214.706	0.889706	2.1519	8.94608
222	7.55	90	399	30.5	5.55	0.87	1.01	0.10	0.02	37.9	41.4	98	6.37931	1.16092	458.621	1.09235	0.861386	10.5277
223	6.64	74	392	26.7	4.14	1.83	0.58	0.07	0.01	29.3	2	25	2.2623	0.31694	214.208	0.0682594	3.15517	13.3788
224	11.92	133	459	39.8	8.26	2.36	1.20	0.09	0.01	38.7	19.52	32.00	3.5	0.508475	194.492	0.504393	1.96667	11.8605
225	14.21	140	525	42.3	10.53	2.40	1.09	0.11	0.07	36.2	37.4	88	4.3875	0.454167	218.75	1.03315	2.20183	14.5028
226	5.42	142	188	43.5	3.33	1.47	0.33	0.26	0.03	39.7	3.2	26	2.26531	0.22449	127.891	0.0806045	4.45455	4.73552
228	11.05	123	459	39.6	7.81	1.86	1.22	0.09	0.06	40.3	57	103	4.19892	0.655914	246.774	1.41439	1.52459	11.3896
229	9.5	147	241	47	7.96	0.67	0.76	0.06	0.01	36.5	5.8	24	11.8806	1.13433	359.701	0.158904	0.881579	6.60274
230	5.29	89	301	28.9	4.16	0.52	0.53	0.07	0.01	27.9	37.4	62	8	1.01923	578.846	1.3405	0.981132	10.7885
231	6.71	87	327	28.3	3.62	1.58	1.10	0.35	0.06	26.1	35.9	60	2.29114	0.696203	206.962	1.37548	1.43636	12.5287
232	7.00	106	349	33.9	5.03	1.39	0.44	0.09	0.04	36.7	3	7	3.61871	0.316547	251.079	0.0817439	3.15909	9.50954
233	4.01	91	235	31.5	2.28	1.22	0.42	0.07	0.02	43.5	4.77	5	1.86885	0.344262	192.623	0.109655	2.90476	5.4023
234	8.88	107	177	32.3	8.07	0.41	0.39	0.01	0.00	23.9	48.06	5.00	19.6829	0.95122	431.707	2.01088	1.05128	7.40586
235	9.3	113	402	36.7	5.34	3.01	0.69	0.21	0.03	38.4	21.5	30	1.77409	0.229236	133.555	0.559896	4.36232	10.4688
236	4.90	80	369	25.6	2.73	1.60	0.50	0.06	0.02	27.6	36	70.00	1.70625	0.3125	230.625	1.30435	3.2	13.3696
238	6.83	164	291	47.9	5.17	0.83	0.62	0.18	0.04	37.1	7.0	7	6.22892	0.746988	350.602	0.188679	1.33871	7.84367
240	6.58	120	383	38	4.20	1.71	0.41	0.22	0.04	47.6	14.40	34.00	2.45614	0.239766	223.977	0.302521	4.17073	8.04622
241	7.14	38	577	15.6	4.83	1.18	0.96	0.15	0.03	37.4	34.6	120	4.09322	0.813559	488.983	0.925134	1.22917	15.4278
242	7	88	278	27	4.47	1.84	0.43	0.25	0.01	34.6	10.7	18.6	2.42935	0.233696	151.087	0.309249	4.27907	8.03468
243	6.95	105	454	35,8	5.41	1.00	0.38	0.15	0.01	32.2	69.5	33	5.41	0.38	454	2.15839	2.63158	14.0994
244	9.14	128	304	40.0	5.57	2.66	0.68	0.21	0.03	38.5	18.0	21.00	2.09398	0.255639	114.286	0.467532	3.91176	7.8961
245	6.36	127	287	39,8	4.29	1.36	0.42	0.28	0.01	51.4	7.96	6	3.15441	0.308824	211.029	0.154864	3.2381	5.58366
246	5.58	133	235	40.5	3.38	1.64	0.37	0.18	0.01	34.2	19.6	8.00	2.06098	0.22561	143.293	0.573099	4.43243	6.87135
247	10.04	111	343	34,4	7.52	1.8	0.63	0.07	0.02	44.1	6.3	25.00	4.17778	0.35	190.556	0.142857	2.85714	7.77778
248	6.35	129	346	41,2	4.76	0.93	0.49	0.16	0.02	39.1	36.5	34.00	5.11828	0.526882	372.043	0.933504	1.89796	8.8491
249	8.58	116	201	34,2	7.62	o.82	0.13	0.01	0	37.4	3.28	5.00	#VALUE!	#VALUE!	#VALUE!	0.0877005	#VALUE!	5.37433
250	16.2	99	371	31.8	5.78	2.29	0.63	0.35	0.03	22.9	35.4	38	2.52402	0.275109	162.009	1.54585	3.63492	16.2009
251	9.51	113	353	35	7.25	1.30	0.92	0.04	0.00	36.2	12.2	31.00	5.57692	0.707692	271.538	0.337017	1.41304	9.75138
252	2.05	94	119	29.8	1.02	0.81	0.13	0.08	0.01	30.2	2	18.00	1.25926	0.160494	146.914	0.0662252	6.23077	3.9404
253	4.76	116	259	35	2.15	2.13	0.37	0.1	0.01	36.2	3.28	53.00	1.00939	0.173709	121.596	0.0906077	5.75676	7.1547
254	8.61	114	388	34.0	6.48	1.36	0.57	2.00	0.30	25.6	86.5	69	4.76471	0.419118	285.294	3.37891	2.38596	15.1562
255	5.05	159	228	48.1	2.65	1.71	0.37	5.70	0.60	43.1	2	6	1.54971	0.216374	133.333	0.0464037	4.62162	5.29002
257	7.02	128	155	38.5	6.31	0.36	0.28	0.06	0.01	37.7	34	23.00	17.5278	0.777778	430.556	0.901857	1.28571	4.11141
259	9.90	103	396	32.2	6.80	1.80	1.20	0.10	0.00	28.1	71.6	77.00	3.77778	0.666667	220	2.54804	1.5	14.0925
260	11.39	103	316	31.9	9.42	1.39	0.51	0.06	0.01	42.2	69.8	46.00	6.77698	0.366906	227.338	1.65403	2.72549	7.48815
262	9.20	145	247	43.1	7.79	1.28	0.12	0.01	0.00	45.50	7.38	14.00	6.08594	0.09375	192.969	0.162198	10.6667	5.42857
263	5.29	149	284	45.9	3.38	1.46	0.34	0.09	0.02	40.7	2	8.00	2.31507	0.232877	194.521	0.04914	4.29412	6.97789
264	3.81	128	147	37.5	3.09	0.48	0.13	0.1	0.01	43.2	30.2	36	6.4375	0.270833	306.25	0.699074	3.69231	3.40278
265	9.4	144	223	44.4	6.83	1.72	0.75	0.12	0.03	41	41	63	3.97093	0.436047	129.651	1	2.29333	5.43902
266	5.97	129	179	40.1	3.43	1.87	0.49	0.15	0.03	38.8	3.6	13	1.83422	0.262032	95.7219	0.0927835	3.81633	4.6134
267	5.04	123	319	38.5	3.37	0.9	0.68	0.07	0.02	29.8	57	25	3.74444	0.755556	354.444	1.91275	1.32353	10.7047
268	8.7	132	238	40.3	5.30	2.00	1.20	0.20	0.00	32.6	39.6	17	2.65	0.6	119	1.21472	1.66667	7.30061
269	4.07	107	237	34.2	2.39	1.18	0.37	0.11	0.02	28.7	15.5	57	2.02542	0.313559	200.847	0.54007	3.18919	8.25784
270	3.44	103	271	31.7	2.02	0.91	0.39	0.1	0.02	24.4	25	18	2.21978	0.428571	297.802	1.02459	2.33333	11.1066
271	4.9	123	233	36.5	3.2	1.22	0.42	0.08	0.02	30.8	74.01	49	2.62295	0.344262	190.984	2.40292	2.90476	7.56494
272	7.04	99	372	31.9	5.35	0.97	0.59	0.1	0.03	33.4	68.1	132	5.51546	0.608247	383.505	2.03892	1.64407	11.1377
273	7.53	88	387	30.1	5.64	1.41	0.41	0.06	0.01	30.1	17.9	63.00	4	0.29078	274.468	0.594684	3.43902	12.8571
274	6.62	145	220	41.9	4.51	1.51	0.52	0.06	0.01	45.7	7.1	45	2.98675	0.344371	145.695	0.155361	2.90385	4.814
275	4.53	112	334	36.9	2.90	1.19	0.20	0.14	0.10	41.1	2	31	2.43697	0.168067	280.672	0.0486618	5.95	8.12652
276	4.94	123	237	38.2	3.22	0.91	0.47	0.30	0.05	33.9	22.7	31	3.53846	0.516484	260.44	0.669617	1.93617	6.99115
277	5.36	141	271	44	4.2	0.83	0.29	0.01	0.03	39.7	7.8	9	5.06024	0.349398	326.506	0.196474	2.86207	6.8262
278	13.75	105	411	33.5	10.41	1.75	1.53	0.06	0.01	27.5	64.8	14	5.94857	0.874286	234.857	2.35636	1.14379	14.9455
279	7.42	107	333	36.7	4.99	1.47	0.61	0.32	0.04	32.2	19	57	3.39456	0.414966	226.531	0.590062	2.40984	10.3416
280	5.83	78	250	25.3	4.33	0.92	0.48	0.08	0.02	35.4	16.01	14	4.70652	0.521739	271.739	0.45226	1.91667	7.06215
281	7.76	132	248	38.8	5.39	1.75	0.56	0.03	0.02	33.8	9.6	19	3.08	0.32	141.714	0.284024	3.125	7.33728
283	6.48	144	265	42.6	5.04	1.08	0.24	0.15	0	38.2	11.1	8.00	4.66667	0.222222	245.37	0.290576	4.5	6.93717
284	3.39	106	217	34	2.58	0.62	0.19	0.00	0.00	40.40	11.9	20.00	4.16129	0.306452	350	0.294554	3.26316	5.37129
285	9.55	124	387	38	7.77	0.89	0.68	0.20	0.01	32.80	56.1	33.00	8.73034	0.764045	434.831	1.71037	1.30882	11.7988
286	4.42	94	361	29.8	2.71	1.11	0.50	0.09	0.01	34.50	60.5	38	2.44144	0.45045	325.225	1.75362	2.22	10.4638
288	8.0	99	322	35	5.63	1.89	0.31	0.16	0.02	26	2.97	16	2.97884	0.164021	170.37	0.114231	6.09677	12.3846
293	10.91	88	273	27.6	7.23	2.16	1.44	0.08	0	33	16.3	19.00	3.34722	0.666667	126.389	0.493939	1.5	8.27273
294	11.51	135	262	42	8.70	1.75	1.01	0.04	0.10	39.4	57.3	11	4.97143	0.577143	149.714	1.45431	1.73267	6.64975
295	4.20	89	254	27.9	2.94	0.80	0.40	0.06	0.00	29.3	64.5	95	3.675	0.5	317.5	2.20137	2	8.66894
296	8.20	133	167	37.6	6.03	1.36	0.55	0.23	0.03	42.60	3.44	8	4.43382	0.404412	122.794	0.0807512	2.47273	3.92019
297	4.43	97	362	30.4	2.66	1.30	0.44	0.03	0.00	40.4	8.28	16.00	2.04615	0.338462	278.462	0.20495	2.95455	8.9604
298	5.12	157	134	47.5	3.29	1.22	0.34	0.25	0.02	40.20	3.19	4	2.69672	0.278689	109.836	0.0793532	3.58824	3.33333
301	4.5	76	228	24.1	2.88	1.17	0.36	0.09	0	15.5	12	17	2.46154	0.307692	194.872	0.774194	3.25	14.7097
303	6	75	378	24	5.69	1	0.2	0.05	0.01	20	30	71	5.69	0.2	378	1.5	5	18.9
304	5.7	120	265	38.8	3.39	1.4	0.71	0.2	0	31	25.3	33	2.42143	0.507143	189.286	0.816129	1.97183	8.54839
308	9.2	85	416	29	6.83	1.61	0.64	0.08	0	31.8	55.4	92	4.24224	0.397516	258.385	1.74214	2.51562	13.0818
311	5.66	155	152	46.1	2.86	2.06	0.51	0.2	0.03	43.1	4.84	4	1.38835	0.247573	73.7864	0.112297	4.03922	3.52668
312	9.84	161	298	49.1	6.05	3.02	0.73	0.02	0.02	32	3	5	2.00331	0.241722	98.6755	0.09375	4.13699	9.3125
314	3.7	72	467	23.9	2.14	1.04	0.42	0.07	0.04	30.3	32.8	53	2.05769	0.403846	449.038	1.08251	2.47619	15.4125
316	1.85	123	182	36.7	1.36	0.57	0.21	0.04	0	34.8	4	28	2.38596	0.368421	319.298	0.114943	2.71429	5.22989
317	5.41	111	283	34.9	4.13	0.69	0.47	0.08	0.03	31.9	3.7	19	5.98551	0.681159	410.145	0.115987	1.46809	8.87147
318	9.43	135	323	40	7.39	1.47	0.46	0.08	0.03	37.2	147	7	5.02721	0.312925	219.728	3.95161	3.19565	8.6828
319	5.9	81	295	29.2	3.49	1.59	0.6	0.21	0.04	30.8	16.4	28	2.19497	0.377358	185.535	0.532468	2.65	9.57792
320	4.41	146	142	43.8	3.39	0.57	0.32	0.11	0.01	43.8	8.1	38	5.94737	0.561404	249.123	0.184932	1.78125	3.24201
321	6.31	145	255	43.3	3.81	1.94	0.42	0.11	0.03	40.7	3.13	6	1.96392	0.216495	131.443	0.0769042	4.61905	6.26536
322	14.86	147	208	40.8	12.8	1.21	0.81	0.04	0	42.6	3	6	10.5785	0.669421	171.901	0.0704225	1.49383	4.88263
323	8.7	113	316	34.9	7.02	1.07	0.57	0.04	0	33	15.9	71	6.56075	0.53271	295.327	0.481818	1.87719	9.57576
324	5.33	131	480	40.2	3.65	1.18	0.39	0.08	0.03	40.2	19.7	72	3.09322	0.330508	406.78	0.49005	3.02564	11.9403
325	5.91	131	275	42.4	3.88	1.45	0.28	0.29	0.01	32.2	18.2	8	2.67586	0.193103	189.655	0.565217	5.17857	8.54037
326	6.66	117	198	34.4	4.96	1.22	0.4	0.08	0	35.1	5	21	4.06557	0.327869	162.295	0.14245	3.05	5.64103
327	5.02	128	168	38.5	3.04	1.56	0.3	0.11	0.01	46.2	4.1	2	1.94872	0.192308	107.692	0.0887446	5.2	3.63636
328	4.77	138	216	45.3	2.75	1.66	0.3	0.05	0.01	46	3	2	1.65663	0.180723	130.12	0.0652174	5.53333	4.69565
329	4.61	109	425	33.6	3.23	0.81	0.46	0.1	0.01	31	15.1	31	3.98765	0.567901	524.691	0.487097	1.76087	13.7097
330	5.5	157	243	47.4	3.1	1.5	0.6	0.23	0.04	45.4	18.9	12	2.06667	0.4	162	0.4163	2.5	5.35242
331	7.4	113	314	37.7	3.6	2.9	0.5	0.31	0.05	43.8	6.8	52	1.24138	0.172414	108.276	0.155251	5.8	7.16895
332	9.3	120	459	36	7.7	0.9	0.6	0.11	0.02	43.2	5.7	10	8.55556	0.666667	510	0.131944	1.5	10.625
333	4.2	82	393	28.2	1.7	2.3	0.1	0.04	0.04	33.3	6	42	0.73913	0.0434783	170.87	0.18018	23	11.8018
334	10.6	96	322	31.7	8.9	1.1	0.6	0	0.01	37.7	167.9	20	8.09091	0.545455	292.727	4.45358	1.83333	8.54111
335	6.8	140	324	44.9	4.8	1.7	0.3	0.07	0.03	49.4	6.1	8	2.82353	0.176471	190.588	0.123482	5.66667	6.5587
336	8.8	138	426	41.4	7.5	0.6	0.7	0.02	0.04	34.5	123.9	3	12.5	1.16667	710	3.5913	0.857143	12.3478
337	8.3	120	260	36.2	5	2.3	0.6	0.38	0.05	40.8	6	4	2.17391	0.26087	113.043	0.147059	3.83333	6.37255
338	11.6	114	302	34.7	8.9	1.4	1.2	0.06	0.03	38.8	39	22	6.35714	0.857143	215.714	1.00515	1.16667	7.78351
339	4	91	274	30.6	2.9	0.8	0.3	0	0	21.2	79.4	26	3.625	0.375	342.5	3.74528	2.66667	12.9245
340	8.9	101	429	32.8	6.5	1.3	0.8	0.31	0.04	37.4	89	14	5	0.615385	330	2.37968	1.625	11.4706
341	6.6	97	322	31.8	4.9	1.1	0.6	0.03	0.03	33.6	84.5	2	4.45455	0.545455	292.727	2.51488	1.83333	9.58333
342	5	48	305	16	3.3	1.1	0.6	0	0.01	24.7	78	31	3	0.545455	277.273	3.15789	1.83333	12.3482
343	5.5	151	257	45.9	3.8	1	0.6	0.05	0.02	43.6	5.9	3	3.8	0.6	257	0.135321	1.66667	5.8945
344	6.3	157	448	47.3	3.3	2.3	0.6	0.09	0.04	42.3	5.2	4	1.43478	0.26087	194.783	0.122931	3.83333	10.591
345	9.1	145	320	43	4.7	3.5	0.7	0.18	0.03	55.5	50.5	5	1.34286	0.2	91.4286	0.90991	5	5.76577
346	6.9	158	227	47.4	4.9	1.4	0.4	0.06	0.02	45.9	4.9	6	3.5	0.285714	162.143	0.106754	3.5	4.94553
347	7.6	126	454	39.9	4.9	2.1	0.4	0.15	0.02	36.4	30.8	9	2.33333	0.190476	216.19	0.846154	5.25	12.4725
348	8.8	126	179	38.1	8.1	0.5	0.2	0.01	0	38.6	154.4	2	16.2	0.4	358	4	2.5	4.63731
349	10	124	584	39.5	7.4	1.7	0.6	0.39	0.04	39.2	24.4	17	4.35294	0.352941	343.529	0.622449	2.83333	14.898
350	4.7	131	244	39.8	2.6	1.5	0.3	0.17	0.01	45.7	4.7	14	1.73333	0.2	162.667	0.102845	5	5.33917
351	13	115	452	36	10.3	1.6	0.78	0.32	0.01	33	59.7	11	6.4375	0.4875	282.5	1.80909	2.05128	13.697
352	9.8	157	349	48	8	1	0.74	0.04	0.03	37.7	10.3	10	8	0.74	349	0.27321	1.35135	9.25729
353	6.1	95	499	29.7	4.5	1.1	0.4	0.11	0.02	32.9	125	51	4.09091	0.363636	453.636	3.79939	2.75	15.1672
354	9.5	120	443	39.7	6.2	2.5	0.7	0.11	0.02	38.8	67.6	7.8	2.48	0.28	177.2	1.74227	3.57143	11.4175
355	10.5	98	425	32.5	7.4	1.9	0.8	0.33	0.05	34.8	63.9	18	3.89474	0.421053	223.684	1.83621	2.375	12.2126
356	4.2	99	336	31.2	1.8	1.8	0.5	0.14	0.03	39.5	5.5	14	1	0.277778	186.667	0.139241	3.6	8.50633
357	9.5	134	407	40.7	6.9	1.8	0.6	0.25	0.04	44.4	5.2	30	3.83333	0.333333	226.111	0.117117	3	9.16667
358	5.2	132	236	41.1	2.9	1.3	0.5	0.49	0.03	46.5	5	18	2.23077	0.384615	181.538	0.107527	2.6	5.07527
359	6.5	142	312	43.7	3.3	2.4	0.5	0.18	0.05	45.4	5	2	1.375	0.208333	130	0.110132	4.8	6.87225
360	6.7	150	304	43.5	3.7	1.7	0.4	0.15	0.02	39.8	14.3	14.2	2.17647	0.235294	178.824	0.359296	4.25	7.63819
361	7.4	122	365	38.8	5.8	1.1	0.4	0.07	0.01	38.1	92.3	10	5.27273	0.363636	331.818	2.42257	2.75	9.58005
362	4.4	118	353	39	2.7	1.1	0.3	0.39	0.02	37.7	6.5	14	2.45455	0.272727	320.909	0.172414	3.66667	9.3634
363	9.4	104	403	34.1	7	1.4	0.9	0.12	0.05	32.5	34.9	11	5	0.642857	287.857	1.07385	1.55556	12.4
364	8.3	121	372	36.9	5.9	1.4	0.6	0.32	0.04	39.3	57.5	57	4.21429	0.428571	265.714	1.4631	2.33333	9.46565
365	7.3	128	492	40.8	4.9	1.8	0.5	0.13	0.03	39.1	35.8	47	2.72222	0.277778	273.333	0.915601	3.6	12.5831
366	8.4	106	402	34	5.4	1.6	1.3	0.04	0.03	29	131	3	3.375	0.8125	251.25	4.51724	1.23077	13.8621
367	4.6	135	307	40.7	2.5	1.8	0.2	0.07	0.03	43.2	4.6	5	1.38889	0.111111	170.556	0.106481	9	7.10648
368	6.4	151	192	47.5	2.6	3.3	0.4	0.05	0.01	36.5	7.8	15.2	0.787879	0.121212	58.1818	0.213699	8.25	5.26027
369	7.2	4.55	457	36.4	5.6	0.8	0.7	0.08	0.02	36.1	38.8	60	7	0.875	571.25	1.07479	1.14286	12.6593
370	5.2	148	272	45.5	2.9	1.8	0.2	0.08	0.03	44.1	7.5	1	1.61111	0.111111	151.111	0.170068	9	6.1678
371	6.3	157	322	43.3	4.4	1.2	0.5	0.17	0.03	44.8	6.1	10	3.66667	0.416667	268.333	0.136161	2.4	7.1875
372	5.1	135	284	41.9	3.9	1.1	0.2	0.15	0.02	40.1	42.8	32.4	3.54545	0.181818	258.182	1.06733	5.5	7.08229
373	6.3	140	208	41.6	3.5	2.2	0.5	0.06	0.04	41.7	5.6	2	1.59091	0.227273	94.5455	0.134293	4.4	4.98801
374	8.9	97	407	32.5	6.4	1.2	1.3	0.05	0	30.9	107.4	30	5.33333	1.08333	339.167	3.47573	0.923077	13.1715
375	4.01	118	204	35.5	2.9	0.5	0.5	0.01	0.02	31.5	34	6	5.8	1	408	1.07937	1	6.47619
376	10.9	174	319	50.8	8.5	1.5	0.8	0.09	0.02	45.7	5.7	1	5.66667	0.533333	212.667	0.124726	1.875	6.98031
377	5.65	143	309	43.6	4.8	1.1	0.7	0.02	0.02	40.3	29.7	12	4.36364	0.636364	280.909	0.736973	1.57143	7.66749
378	8.2	79	436	25.8	5.3	1.9	0.7	0.24	0.06	34.1	41.1	3	2.78947	0.368421	229.474	1.20528	2.71429	12.7859
379	5.8	124	168	39.7	4	0.9	0.7	0.22	0.02	40	5.8	63	4.44444	0.777778	186.667	0.145	1.28571	4.2
380	6	140	326	42.3	4.4	1	0.6	0.05	0.01	37.8	30	2	4.4	0.6	326	0.793651	1.66667	8.62434
381	6.2	136	137	41.7	3.4	2.2	0.4	0.17	0.02	47.7	5.1	2	1.54545	0.181818	62.2727	0.106918	5.5	2.87212
382	6.8	103	468	33.3	4.9	1	0.8	0.05	0.01	28.1	54.4	16	4.9	0.8	468	1.93594	1.25	16.6548
383	6.4	136	250	40.9	3.3	2.6	0.4	0.12	0.03	45.2	4.9	2	1.26923	0.153846	96.1538	0.108407	6.5	5.53097
384	6.8	60	794	23.7	4.8	1.4	0.5	0.02	0.03	28.4	64.1	46	3.42857	0.357143	567.143	2.25704	2.8	27.9577
385	3.8	133	174	42.2	2.8	0.6	0.3	0.07	0.02	40.5	6.7	28	4.66667	0.5	290	0.165432	2	4.2963
386	5.5	148	281	45.4	5.5	1.8	0.3	0.12	0.02	42.5	3	2	3.05556	0.166667	156.111	0.0705882	6	6.61176
