# Supplementary material for: Combination of serological biomarkers and clinical features to predict mucosal healing in Crohn’s disease: a multicenter cohort study
Source: BMC Gastroenterol. 2022 May 10;22:229. doi: 10.1186/s12876-022-02304-y (PMC9088028; doi:10.1186/s12876-022-02304-y)
Supplement: Supplementary file 2 — Additional file 2. Excel 2. Patients’ data after treatment. [file 12876_2022_2304_MOESM2_ESM.xlsx]

## Sheet: Sheet1
patient‘s number	sexF0 ,M1	Age	IFX Y1 N0	WBC 2	Hb2	Plt2	HCT2	NE 2	LY2	MO2	EO2	BA2	Alb2	CRP 2	ESR 2	NLR2	MLR2	PLR2	CRP/Alb2	LMR2	Plt/Alb2	MH（No=0 Yes=1）
2	0	28	1	3.96	101	332	34	2.81	0.39	0.52	0.22	0.02	37.7	29.4	63	7.20513	1.33333	851.282	0.779841	0.75	8.80637	0
3	0	42	0	4.8	76	295	26	3.68	0.51	0.48	0.12	0.01	32.1	46.5	97	7.21569	0.941176	578.431	1.4486	1.0625	9.19003	0
5	1	17	1	8.69	103	350	35.5	6.14	1.38	0.62	0.53	0.02	52.3	7.4	13	4.44928	0.449275	253.623	0.141491	2.22581	6.69216	0
6	1	21	0	3.83	141	275	41.1	1.71	1.66	0.39	0.05	0.02	39.3	1	2	1.03012	0.23494	165.663	0.0254453	4.25641	6.99746	0
7	0	39	0	4.99	137	173	41.5	3.07	1.53	0.25	0.13	0.01	44.3	2	20	2.00654	0.163399	113.072	0.0451467	6.12	3.90519	0
8	1	12	1	7.29	148	275	44.3	4.34	1.74	1.15	0.04	0.02	37.9	12.41	75	2.49425	0.66092	158.046	0.327441	1.51304	7.25594	0
9	1	24	1	9.01	154	277	47.7	6.51	1.69	0.58	0.20	0.04	38.9	12.77	27	3.85207	0.343195	163.905	0.328278	2.91379	7.12082	0
10	1	27	0	4.72	135	119	39.7	2.95	1.32	0.38	0.07	0	45.4	2	3	2.23485	0.287879	90.1515	0.0440529	3.47368	2.62115	1
11	1	28	1	6.10	143	202	43.1	3.23	2.34	0.45	0.07	0.02	43.1	15	10	1.38034	0.192308	86.3248	0.348028	5.2	4.68677	0
13	1	28	1	8.29	152	197	44.9	5.31	1.99	0.4	0.52	0.07	48.2	2	9	2.66834	0.201005	98.995	0.0414938	4.975	4.08714	1
14	0	49	0	4.72	122	200	35.7	2.95	1.32	0.37	0.06	0.02	40.7	3	6	2.23485	0.280303	151.515	0.0737101	3.56757	4.914	0
16	1	17	0	6.53	120	312	38.3	4.06	1.52	0.66	0.26	0.03	30.4	13.40	23	2.67105	0.434211	205.263	0.440789	2.30303	10.2632	0
17	0	53	0	4.35	93	144	27.8	2.55	1.41	0.27	0.10	0.02	33.2	4.8	28	1.80851	0.191489	102.128	0.144578	5.22222	4.33735	0
19	0	14	1	7.0	110	393	36.4	3.20	2.51	0.73	0.44	0.09	29.0	34.8	69	1.2749	0.290837	156.574	1.2	3.43836	13.5517	0
20	0	27	1	5.18	134	277	40.9	2.57	1.98	0.49	0.12	0.02	37	0.42	34	1.29798	0.247475	139.899	0.0113514	4.04082	7.48649	1
21	0	47	0	3.68	113	132	35.7	2.52	0.8	0.32	0.01	0.03	34.7	3.5	12	3.15	0.4	165	0.100865	2.5	3.80403	0
22	1	20	1	7.76	156	234	48.3	4.54	2.49	0.42	0.30	0.01	41.5	40.29	2	1.82329	0.168675	93.9759	0.970843	5.92857	5.63855	0
23	0	22	0	6.98	105	274	32.8	4.12	2.12	0.52	0.18	0.04	37.1	3	3	1.9434	0.245283	129.245	0.0808625	4.07692	7.38544	0
24	0	27	1	7.29	146	229	42.0	4.67	1.87	0.60	0.12	0.03	38.7	6	2	2.49733	0.320856	122.46	0.155039	3.11667	5.91731	0
25	0	30	1	9.69	132	296	39.3	6.73	2.5	0.39	0.06	0.01	48.6	1	16	2.692	0.156	118.4	0.0205761	6.41026	6.09053	1
26	1	31	0	9.54	118	412	38.8	6.39	2.18	0.78	0.15	0.03	28.8	60.48	39	2.93119	0.357798	188.991	2.1	2.79487	14.3056	0
27	1	26	0	5.84	140	193	41.2	3.38	2.09	0.29	0.05	0.03	42.1	1	3	1.61722	0.138756	92.3445	0.023753	7.2069	4.58432	0
28	0	50	0	5.32	122	240	36.8	6.18	1.37	0.34	0.06	0.02	41.1	3	9	4.51095	0.248175	175.182	0.0729927	4.02941	5.83942	0
29	0	44	1	3.6	130	105	37.8	2.47	0.84	0.24	0.04	0.01	41.3	3	8	2.94048	0.285714	125	0.0726392	3.5	2.54237	1
30	1	21	0	5.92	115	220	35.5	3.46	2.03	0.32	0.09	0.02	36.5	3.7	12	1.70443	0.157635	108.374	0.10137	6.34375	6.0274	0
31	0	24	0	5.7	117	233	42.6	2.32	2.91	0.29	0.12	0.03	38.4	1	11	0.797251	0.0996564	80.0687	0.0260417	10.0345	6.06771	0
32	1	30	1	5.84	158	197	48.6	3.19	1.96	0.4	0.24	0.05	47.1	5.1	2	1.62755	0.204082	100.51	0.10828	4.9	4.18259	1
33	1	20	1	5.37	148	426	45	2.16	2.56	0.48	0.15	0.02	42.6	1.29	19	0.84375	0.1875	166.406	0.0302817	5.33333	10	0
34	1	30	1	6.18	136	173	40.3	4.54	1.36	0.23	0.04	0.01	47.3	1	12	3.33824	0.169118	127.206	0.0211416	5.91304	3.65751	1
35	1	24	0	6.5	158	367	47.8	4.31	1.34	0.62	0.16	0.07	47.8	25.4	24	3.21642	0.462687	273.881	0.531381	2.16129	7.67782	0
36	0	39	0	4.51	127	211	38.3	2.85	1.20	0.28	0.16	0.02	39.5	8	18	2.375	0.233333	175.833	0.202532	4.28571	5.34177	0
37	0	29	0	9.22	130	303	40.2	6.77	1.99	0.41	0.04	0.02	34	1	12	3.40201	0.20603	152.261	0.0294118	4.85366	8.91176	0
38	1	40	1	2.65	93	278	29.5	1.18	1.16	0.24	0.05	0.00	34.1	19.4	23	1.01724	0.206897	239.655	0.568915	4.83333	8.15249	0
39	1	27	1	5.15	149	173	44.8	3.04	1.62	0.39	0.07	0.02	43.9	11.5	3	1.87654	0.240741	106.79	0.261959	4.15385	3.94077	1
40	0	16	1	10	122	414	36.8	7.52	1.78	0.65	0.03	0.05	42.1	71.6	73	4.22472	0.365169	232.584	1.70071	2.73846	9.83373	0
41	1	17	0	5.3	108	410	32.6	0.04	1.41	0.66	0.04	0.03	38.1	16.1	17	0.0283688	0.468085	290.78	0.422572	2.13636	10.7612	0
42	1	38	0	4.6	112	428	33.7	4.78	0.82	0.49	0.04	0.01	37.5	3	8	5.82927	0.597561	521.951	0.08	1.67347	11.4133	0
44	0	58	0	4.8	111	184	35.9	2.65	1.21	0.67	0.16	0.07	33.6	4.7	40	2.19008	0.553719	152.066	0.139881	1.80597	5.47619	0
45	0	47	0	3.56	127	295	38.4	2.23	0.90	0.31	0.11	0.01	38.0	41.9	28	2.47778	0.344444	327.778	1.10263	2.90323	7.76316	0
47	1	16	0	6.75	119	522	38.1	3.63	2.07	0.90	0.13	0.02	34.1	54.6	95	1.75362	0.434783	252.174	1.60117	2.3	15.3079	0
48	1	21	1	8.34	147	227	43.4	4.74	2.91	0.53	0.15	0.01	46.80	3	5	1.62887	0.182131	78.0069	0.0641026	5.49057	4.85043	1
49	1	21	1	6.99	157	364	45.3	4.54	1.87	0.37	0.18	0.02	47.3	5	8	2.42781	0.197861	194.652	0.105708	5.05405	7.69556	1
50	1	17	1	4.49	129	281	41.1	2.11	1.80	0.47	0.09	0.02	45.5	2	23	1.17222	0.261111	156.111	0.043956	3.82979	6.17582	1
51	0	55	0	6.17	136	270	41.9	4.57	1.09	0.43	0.06	0.02	38.8	7.6	28	4.19266	0.394495	247.706	0.195876	2.53488	6.95876	0
52	1	35	0	3.87	113	144	34.2	2.16	1.31	0.29	0.08	0.03	40.2	1	7	1.64885	0.221374	109.924	0.0248756	4.51724	3.58209	1
53	0	44	0	4.60	105	277	33.3	2.87	1.21	0.42	0.09	0.01	34.1	3.9	28	2.3719	0.347107	228.926	0.11437	2.88095	8.12317	0
54	1	18	0	6.26	123	456	35.7	4.18	1.44	0.6	0.04	0	34	94.9	25	2.90278	0.416667	316.667	2.79118	2.4	13.4118	0
55	1	29	1	4.64	155	213	45.9	2.41	1.89	0.26	0.07	0.01	43.5	1	8	1.27513	0.137566	112.698	0.0229885	7.26923	4.89655	1
56	1	22	0	4.41	147	284	43.9	2.60	1.19	0.45	0.12	0.04	39.5	1	14	2.18487	0.378151	238.655	0.0253165	2.64444	7.18987	1
57	1	28	1	6.18	152	237	45.9	4.20	1.07	0.85	0.04	0.02	50.0	32.48	56	3.92523	0.794393	221.495	0.6496	1.25882	4.74	0
58	1	28	0	6.17	157	254	48.2	2.61	2.4	0.78	0.32	0.07	47.6	1	3	1.0875	0.325	105.833	0.0210084	3.07692	5.33613	1
59	1	24	0	3.70	159	290	48.0	2.44	0.86	0.30	0.10	0.01	48.8	1	2	2.83721	0.348837	337.209	0.0204918	2.86667	5.94262	1
60	1	19	1	5.40	150	213	45.5	1.90	3.00	0.20	0.30	0.00	45.9	3	2	0.633333	0.0666667	71	0.0653595	15	4.64052	1
61	0	14	0	11.50	90	437	30	8.46	2.09	0.78	0.15	0.01	33.9	129	33	4.04785	0.373206	209.091	3.80531	2.67949	12.8909	0
62	1	16	1	7.27	147	264	43.5	4.06	2.60	0.57	0.03	0.01	45	2	23	1.56154	0.219231	101.538	0.0444444	4.5614	5.86667	1
63	0	18	0	6.90	111	392	34.7	4.70	1.50	0.60	0.20	0.00	41.4	68	37	3.13333	0.4	261.333	1.64251	2.5	9.4686	0
64	1	28	0	4.2	145	213	44.5	3.18	0.65	0.27	0.05	0.01	48.0	2	20	4.89231	0.415385	327.692	0.0416667	2.40741	4.4375	0
65	1	22	1	3.86	100	236	30.4	2.52	0.71	0.55	0.07	0.01	39.5	0.16	5	3.5493	0.774648	332.394	0.00405063	1.29091	5.97468	1
66	0	29	1	8.50	94	353	32.5	5.46	2.52	0.44	0.06	0.02	38.9	5.09	36	2.16667	0.174603	140.079	0.130848	5.72727	9.07455	1
67	1	16	0	8.17	95	461	31.0	5.13	2.34	0.56	1.00	0.70	47.5	2	92	2.19231	0.239316	197.009	0.0421053	4.17857	9.70526	0
68	1	23	1	4.86	157	157	48.5	3.12	1.32	0.28	0.11	0.02	41.4	2	2	2.36364	0.212121	118.939	0.0483092	4.71429	3.79227	1
69	0	21	1	3.90	66	390	25.2	1.58	1.82	0.38	0.11	0.01	35.9	3.15	20	0.868132	0.208791	214.286	0.0877437	4.78947	10.8635	1
70	1	31	1	4.49	139	149	41.8	1.93	1.76	0.73	0.06	0.01	40.2	2	21	1.09659	0.414773	84.6591	0.0497512	2.41096	3.70647	0
71	1	15	1	6.22	140	208	20.8	3.50	2.02	0.59	0.09	0.02	39.3	8.22	28	1.73267	0.292079	102.97	0.20916	3.42373	5.29262	0
72	0	38	0	10.41	96	504	31.7	8.99	1.01	0.41	0.00	0.00	31.3	2	42.00	8.90099	0.405941	499.01	0.0638978	2.46341	16.1022	0
73	1	19	0	4.10	115	201.00	34.5	2.00	1.71	0.32	0.07	0.01	43.3	1	2.00	1.16959	0.187135	117.544	0.0230947	5.34375	4.64203	1
74	1	20	1	7.36	157	267	46.8	4.27	1.82	0.64	0.56	0.07	42	2	1	2.34615	0.351648	146.703	0.047619	2.84375	6.35714	0
75	1	23	0	4.19	135	194	39.5	2.44	1.40	0.26	0.09	0.00	45.8	1	2	1.74286	0.185714	138.571	0.0218341	5.38462	4.23581	1
76	1	28	1	6.8	158	159	46.4	4.09	2.18	0.38	0.08	0.02	46.0	0.59	2	1.87615	0.174312	72.9358	0.0128261	5.73684	3.45652	1
77	1	30	0	5.91	145	247	42.2	4.17	1.21	0.44	0.09	0.00	39.9	22.21	13.00	3.44628	0.363636	204.132	0.556642	2.75	6.19048	0
78	0	51	0	4.59	127	174	38.8	2.77	1.48	0.3	0.03	0.01	40	5	14	1.87162	0.202703	117.568	0.125	4.93333	4.35	0
79	1	22	1	6.83	129	303	39.0	4.23	1.77	0.51	0.28	0.04	40.1	1	8	2.38983	0.288136	171.186	0.0249377	3.47059	7.55611	1
80	1	34	0	4.04	130	139	39.6	4.20	1.88	0.36	0.36	0.02	33.9	8.99	9	2.23404	0.191489	73.9362	0.265192	5.22222	4.10029	0
81	1	70	0	7.74	134	225	40.0	5.17	1.64	0.36	6.81	0.50	38.1	3	8	3.15244	0.219512	137.195	0.0787402	4.55556	5.90551	0
82	0	24	0	6.16	109	350	36.9	3.63	1.56	0.77	0.14	0.06	37.7	20.2	20	2.32692	0.49359	224.359	0.535809	2.02597	9.28382	0
83	0	18	1	6.90	114	114	36.2	4.31	2.21	0.28	0.10	0.01	46.6	1	16	1.95023	0.126697	51.5837	0.0214592	7.89286	2.44635	1
84	1	21	0	5.05	137	239	40.7	3.40	1.34	0.24	0.07	0.00	42.2	1	7	2.53731	0.179104	178.358	0.0236967	5.58333	5.66351	1
85	1	55	0	7.68	143	249	41.7	4.45	2.48	0.49	0.21	0.05	40.9	2	22	1.79435	0.197581	100.403	0.0488998	5.06122	6.08802	1
86	0	56	0	7.10	128	249	38.1	4.74	1.75	0.55	0.04	0.02	40.6	3	34	2.70857	0.314286	142.286	0.0738916	3.18182	6.133	1
87	1	47	0	3.05	102	227	31.5	1.79	0.77	0.19	0.29	0.01	32.7	5	38	2.32468	0.246753	294.805	0.152905	4.05263	6.9419	0
88	1	36	0	6.8	170	238	49.8	4.07	2.09	0.51	0.08	0.05	47.4	3	16	1.94737	0.244019	113.876	0.0632911	4.09804	5.0211	0
90	1	18	1	6.87	140	316	42.4	4.08	1.89	0.65	0.2	0.05	42.3	4.13	4	2.15873	0.343915	167.196	0.0976359	2.90769	7.47045	1
91	1	25	0	10.47	127	414	39.6	7.95	1.71	0.62	0.13	0.07	36.6	17.8	41	4.64912	0.362573	242.105	0.486339	2.75806	11.3115	0
92	1	21	1	7.22	94	425	34.1	5.06	1.60	0.38	0.15	0.02	50.3	56.53	14.00	3.1625	0.2375	265.625	1.12386	4.21053	8.4493	1
93	0	34	0	3.87	113	144	34.2	2.16	1.31	0.29	0.08	0.03	39.0	3	16.00	1.64885	0.221374	109.924	0.0769231	4.51724	3.69231	0
94	1	33	0	3.88	145	190	45.6	2.29	1.00	0.43	0.11	0.05	35.9	5.1	4	2.29	0.43	190	0.142061	2.32558	5.29248	0
95	1	29	0	3.41	105	267	35.5	1.90	1.05	0.44	0.02	0.00	35	47.65	24	1.80952	0.419048	254.286	1.36143	2.38636	7.62857	0
96	0	54	0	5.4	123	286	36.2	3.74	1.23	0.35	0.07	0.01	35.5	4.9	22	3.04065	0.284553	232.52	0.138028	3.51429	8.05634	0
97	1	57	0	4.41	147	224	44.0	2.47	1.56	0.28	0.08	0.02	46.2	0.34	8	1.58333	0.179487	143.59	0.00735931	5.57143	4.84848	1
98	1	16	1	7.89	149	261	44.2	3.43	3.93	0.33	0.19	0.01	44.0	2	8.00	0.872774	0.0839695	66.4122	0.0454545	11.9091	5.93182	1
99	1	22	0	8.76	165	345	48.5	5.34	2.64	0.61	0.07	0.10	50.0	33.1	34	2.02273	0.231061	130.682	0.662	4.32787	6.9	0
100	1	28	0	5.9	60	497	25	4.40	0.70	0.3	0.3	0.03	33.0	32	34	6.28571	0.428571	710	0.969697	2.33333	15.0606	0
101	0	21	1	4.44	114	161	33.8	2.65	1.28	0.5	0.00	0.01	39.9	2	4	2.07031	0.390625	125.781	0.0501253	2.56	4.03509	0
102	0	29	0	6.34	86	233	27.9	4.27	1.51	0.46	0.08	0.01	33.5	39	67	2.82781	0.304636	154.305	1.16418	3.28261	6.95522	0
103	1	33	1	6.08	149	228	43.5	4.63	0.92	0.34	0.15	0.04	44.8	1.24	5	5.03261	0.369565	247.826	0.0276786	2.70588	5.08929	1
104	0	28	1	3.88	114	266	33.8	2.19	1.17	0.42	0.07	0.03	42.7	3.13	15	1.87179	0.358974	227.35	0.0733021	2.78571	6.22951	1
105	1	20	1	6.48	138	89	40.7	4.47	1.58	0.34	0.09	0	46.3	2	33	2.82911	0.21519	56.3291	0.0431965	4.64706	1.92225	1
106	0	48	0	6.21	131	160	41.3	3.99	1.72	0.35	0.13	0.02	32.6	3	33	2.31977	0.203488	93.0233	0.0920245	4.91429	4.90798	0
107	1	32	1	5.40	134	95	41.4	3.50	1.20	0.40	0.1	0.00	36.8	0.12	14	2.91667	0.333333	79.1667	0.00326087	3	2.58152	1
108	0	50	0	3.00	118	267	36	1.75	0.85	0.31	0.07	0.02	38.4	5.4	14	2.05882	0.364706	314.118	0.140625	2.74194	6.95312	1
109	0	46	0	13.50	82	140	27.2	12.37	0.58	0.50	0.04	0.01	34.7	8.80	7.00	21.3276	0.862069	241.379	0.253602	1.16	4.03458	0
110	1	44	0	3.60	153	170	43.7	1.71	1.53	0.26	0.08	0.02	44.70	0.22	7.00	1.11765	0.169935	111.111	0.0049217	5.88462	3.80313	1
111	1	26	0	5.02	136	290	40.9	3.99	0.49	0.37	0.11	0.06	44.1	12.79	39	8.14286	0.755102	591.837	0.290023	1.32432	6.57596	0
112	1	26	1	4.50	107	316	33.1	2.20	1.50	0.50	0.30	0.00	48.2	5.2	11.00	1.46667	0.333333	210.667	0.107884	3	6.55602	0
113	1	55	0	7.16	144	255	42	5.56	0.98	0.49	0.1	0.03	40.7	17.1	25	5.67347	0.5	260.204	0.420147	2	6.26536	0
114	1	27	1	3.36	111	218	34.8	1.84	1.12	0.36	0.03	0.01	39.0	31	42	1.64286	0.321429	194.643	0.794872	3.11111	5.58974	0
115	1	34	0	9.31	81	452	29.0	7.57	1.11	0.61	0.00	0.02	33.2	7.5	70	6.81982	0.54955	407.207	0.225904	1.81967	13.6145	0
116	1	53	0	3.90	130	130	38.6	2.82	0.72	0.72	0.09	0	42.5	2	8.00	3.91667	1	180.556	0.0470588	1	3.05882	0
117	1	37	1	9.90	131	349	43.6	6.70	2.62	0.46	0.07	0.05	40.9	3.02	27	2.55725	0.175573	133.206	0.0738386	5.69565	8.53301	0
118	1	50	0	4.14	134	163	39	2.25	1.4	0.43	0.04	0.02	37.5	8.41	26	1.60714	0.307143	116.429	0.224267	3.25581	4.34667	0
119	1	47	0	4.39	122	125	36.1	3.43	0.51	0.38	0.06	0.01	40.2	7.63	76	6.72549	0.745098	245.098	0.189801	1.34211	3.10945	0
121	0	58	0	6.78	93	218	24.4	4.71	1.11	0.85	0.1	0.01	28.8	24.9	85	4.24324	0.765766	196.396	0.864583	1.30588	7.56944	0
122	0	56	0	5.94	98	253	28.7	4.15	0.98	0.63	0.16	0.02	26.9	2	14	4.23469	0.642857	258.163	0.0743494	1.55556	9.4052	1
123	1	32	0	4.35	139	4.35	41.9	2.48	1.21	0.31	6.90	1.10	38.0	4.6	6	2.04959	0.256198	3.59504	0.121053	3.90323	0.114474	0
124	0	27	1	6.09	101	372	33.0	3.49	2.24	0.35	0.00	0.01	15.2	21.5	26	1.55804	0.15625	166.071	1.41447	6.4	24.4737	1
125	1	24	1	6.65	148.00	207	42.0	4.15	2.15	0.24	0.08	0.03	49.6	3.02	7.00	1.93023	0.111628	96.2791	0.0608871	8.95833	4.17339	1
126	1	47	0	5.4	139	190	41.2	2.81	1.87	0.44	0.26	0.04	39.5	2	2	1.50267	0.235294	101.604	0.0506329	4.25	4.81013	1
127	1	41	0	5.63	100	228	34	4.35	0.47	0.7	0.08	0.04	30.3	13.3	43	9.25532	1.48936	485.106	0.438944	0.671429	7.52475	0
128	1	16	1	5.80	139	316	41.6	3.24	1.44	0.84	0.24	0.03	38.3	3.23	7	2.25	0.583333	219.444	0.0843342	1.71429	8.25065	1
129	0	56	0	4.00	93	264	30.8	2.19	1.52	0.23	0.04	0.02	40.2	2.36	5	1.44079	0.151316	173.684	0.0587065	6.6087	6.56716	1
130	0	52	0	4.6	126	261	37.9	3.06	1.02	0.36	0.1	0.01	38.2	4.3	12	3	0.352941	255.882	0.112565	2.83333	6.83246	1
131	1	24	1	9.71	147	134	44.0	6.17	2.30	0.73	0.42	0.10	42.3	0.22	1	2.68261	0.317391	58.2609	0.00520095	3.15068	3.16785	1
132	1	35	0	4.14	142	227	44.7	2.42	1.23	0.36	0.12	0.01	42.5	8.38	11.00	1.96748	0.292683	184.553	0.197176	3.41667	5.34118	0
133	1	32	0	7.45	135	217	43.2	5.69	0.74	0.81	0.14	0.07	35.5	29.2	29	7.68919	1.09459	293.243	0.822535	0.91358	6.11268	0
134	1	27	0	7.2	135	208	40.1	5	1.29	0.72	0.17	0.02	36	18.7	33	3.87597	0.55814	161.24	0.519444	1.79167	5.77778	0
135	1	24	1	5.61	155	210	48.2	2.59	2.59	0.34	0.06	0.02	47.9	5	8	1	0.131274	81.0811	0.104384	7.61765	4.38413	1
137	1	19	1	7.00	136	270	40.0	4.38	2.10	0.36	0.15	0.02	38.6	3.02	6.00	2.08571	0.171429	128.571	0.0782383	5.83333	6.99482	1
138	1	20	1	4.11	151	255	44.9	2.39	1.36	0.29	0.05	0.02	41.7	2.03	9	1.75735	0.213235	187.5	0.0486811	4.68966	6.11511	1
139	1	27	1	5.89	146	254	42.6	3.77	1.59	0.23	0.29	0.01	43.5	9.2	2.00	2.37107	0.144654	159.748	0.211494	6.91304	5.83908	0
140	1	21	0	8.49	167	248	49.4	5.06	2.99	0.31	0.09	0.03	38.4	5.7	17	1.69231	0.103679	82.9431	0.148438	9.64516	6.45833	0
141	1	17	0	7.87	151	290	45.2	5.55	1.84	0.43	0.04	0.01	48.8	10.2	39	3.0163	0.233696	157.609	0.209016	4.27907	5.94262	0
142	1	19	0	12.23	121	477	36.7	9.11	1.75	1.03	0.32	0.02	29.7	42.2	81	5.20571	0.588571	272.571	1.42088	1.69903	16.0606	0
143	0	18	0	9.1	89	401	30.9	6.88	1.65	0.50	0.04	0.02	33.3	12.4	43	4.1697	0.30303	243.03	0.372372	3.3	12.042	0
144	0	47	0	6.88	107	132	34.0	5.00	1.19	0.49	0.18	0.02	33.5	24.3	56	4.20168	0.411765	110.924	0.725373	2.42857	3.9403	0
145	1	33	0	7.07	139	231	41.8	4.79	1.39	0.65	0.23	0.01	39.1	4.75	24	3.44604	0.467626	166.187	0.121483	2.13846	5.90793	0
146	1	36	0	3.88	148	205	42.8	2.33	1.21	0.29	0.04	0.01	37.1	3.14	2	1.92562	0.239669	169.421	0.0846361	4.17241	5.52561	1
147	1	31	0	11.22	117	261	36.7	9.19	1.21	0.66	0.14	0.02	36.2	7.2	26	7.59504	0.545455	215.702	0.198895	1.83333	7.20994	0
148	0	41	0	4.18	113	147	35.5	1.97	1.31	0.50	0.33	0.07	31.1	3.14	12	1.50382	0.381679	112.214	0.100965	2.62	4.72669	0
149	1	31	0	3.60	115	70	35.7	1.91	0.96	0.48	0.23	0.02	37.9	1	4.00	1.98958	0.5	72.9167	0.0263852	2	1.84697	1
150	1	22	0	8.1	140	365	44.1	5.60	1.41	0.99	0.11	0.02	35.6	25.4	5.00	3.97163	0.702128	258.865	0.713483	1.42424	10.2528	0
151	1	44	0	11.60	122	188	35.5	10.26	0.92	0.39	0.03	0.00	39.60	5	5.00	11.1522	0.423913	204.348	0.126263	2.35897	4.74747	0
152	1	54	1	5.22	154	153	45.4	3.53	1.21	0.32	0.15	0.01	41.4	0.68	2.00	2.91736	0.264463	126.446	0.0164251	3.78125	3.69565	1
153	1	46	1	7.30	141	130	42	5.01	1.79	0.44	0.06	0.00	39.0	1	7.00	2.79888	0.24581	72.6257	0.025641	4.06818	3.33333	1
154	0	30	0	5.04	99	230	30.4	3.06	1.31	0.53	0.13	0.02	32.9	15.5	29	2.33588	0.40458	175.573	0.471125	2.4717	6.99088	0
155	1	33	0	10.78	140	124	41.5	10.21	0.25	0.18	0.11	0.03	40.6	4.6	7.2	40.84	0.72	496	0.1133	1.38889	3.05419	0
156	1	22	1	5.05	150	194	45.0	2.61	1.93	0.35	0.15	0.01	47.5	0.68	2.00	1.35233	0.181347	100.518	0.0143158	5.51429	4.08421	1
157	1	37	1	6.48	145	522	44.0	4.57	1.39	0.39	0.07	0.05	44.5	0.23	5	3.28777	0.280576	375.54	0.00516854	3.5641	11.7303	0
158	1	18	1	8.30	159	296	43.9	5.65	1.99	0.46	0.19	0.01	44.3	17.54	11.00	2.8392	0.231156	148.744	0.395937	4.32609	6.68172	0
159	0	54	0	5.14	92	303	29.4	3.41	1.09	0.43	0.19	0.02	28.5	20.5	26	3.12844	0.394495	277.982	0.719298	2.53488	10.6316	0
160	0	54	0	3.89	98	248	31.4	2.53	0.97	0.23	0.14	0.02	32.3	9	51.00	2.60825	0.237113	255.67	0.278638	4.21739	7.67802	0
162	1	21	0	5.6	95	448	31.4	3.53	1.21	0.49	0.34	0.02	33.1	44.8	44	2.91736	0.404959	370.248	1.35347	2.46939	13.5347	0
163	1	15	1	7.94	125	356	41.6	5.65	1.38	0.73	0.16	0.02	40.6	28.0	33	4.0942	0.528986	257.971	0.689655	1.89041	8.76847	0
164	1	21	0	6.06	114	349	35.7	4.61	0.92	0.48	0.02	0.03	43.5	19	28.00	5.01087	0.521739	379.348	0.436782	1.91667	8.02299	0
165	0	57	0	4.5	127	275	36.4	2.71	1.46	0.28	0.04	0.01	42.1	8.13	24	1.85616	0.191781	188.356	0.193112	5.21429	6.53207	0
166	1	18	0	6.47	144	345	45.7	3.69	2.18	0.45	0.11	0.04	37.5	23.7	26.00	1.69266	0.206422	158.257	0.632	4.84444	9.2	0
167	1	23	1	7.21	151	238	41.8	4.19	2.41	0.44	0.13	0.04	44.0	2	2	1.73859	0.182573	98.7552	0.0454545	5.47727	5.40909	1
168	0	20	1	6.58	134	182	37.3	4.07	2.09	0.33	0.09	0	39.0	3	4	1.94737	0.157895	87.0813	0.0769231	6.33333	4.66667	1
169	0	30	0	5.18	94	224	29.0	3.73	1.04	0.31	0.07	0.02	37.7	5.47	10.00	3.58654	0.298077	215.385	0.145093	3.35484	5.94164	1
170	1	28	0	5.70	156	190	47.9	3.03	2.02	0.57	0.06	0.02	44.0	15.83	21	1.5	0.282178	94.0594	0.359773	3.54386	4.31818	0
171	1	36	1	3.89	143	249	41.9	2.18	1.37	0.30	0.03	0.01	39.6	3.02	2	1.59124	0.218978	181.752	0.0762626	4.56667	6.28788	0
172	1	29	0	4.51	127	262	37.6	2.02	2.01	0.36	0.08	0.03	36.1	5	2	1.00498	0.179104	130.348	0.138504	5.58333	7.25762	0
173	1	32	1	5.68	144	281	27	3.13	2.20	0.26	0.06	0.03	43.5	0.05	2	1.42273	0.118182	127.727	0.00114943	8.46154	6.45977	1
174	0	29	1	5.77	120	294	35,8	2.95	2.21	0.47	0.12	0.02	41.9	3	8.00	1.33484	0.21267	133.032	0.071599	4.70213	7.01671	1
175	0	22	0	5.39	127	258	37.3	3.68	1.13	0.50	0.03	0.05	37.6	2	36	3.25664	0.442478	228.319	0.0531915	2.26	6.8617	0
176	1	46	0	10.72	109	330	33	8.78	1.06	0.69	0.19	0.00	33.5	46.7	60.00	8.28302	0.650943	311.321	1.39403	1.53623	9.85075	0
177	1	36	1	6.65	157	221	47.1	4.04	1.92	0.41	0.25	0.02	45.2	6.00	38	2.10417	0.213542	115.104	0.132743	4.68293	4.88938	0
178	1	19	1	5.66	161	207	45.4	3.05	2.08	0.40	0.11	0.03	43.3	1	11	1.46635	0.192308	99.5192	0.0230947	5.2	4.7806	1
179	1	28	0	5.54	156	196	46.3	2.91	2.15	0.36	0.10	0.02	40.8	2.21	2	1.35349	0.167442	91.1628	0.0541667	5.97222	4.80392	0
180	1	30	1	4.32	151	370	43.4	1.77	1.94	0.52	0.06	0.03	32	17	17	0.912371	0.268041	190.722	0.53125	3.73077	11.5625	0
181	1	32	1	5.3	142	231	41.7	2.34	2.28	0.37	0.30	0.01	42.9	1	4.00	1.02632	0.162281	101.316	0.02331	6.16216	5.38462	1
182	1	37	0	7.95	115	456	38.8	3.34	3.19	1.11	0.21	0.10	29.1	10.5	5	1.04702	0.347962	142.947	0.360825	2.87387	15.6701	0
183	1	34	0	7.04	125	315	40.0	4.67	1.66	0.60	0.06	0.04	25.1	37.0	21	2.81325	0.361446	189.759	1.4741	2.76667	12.5498	0
184	1	23	1	6.4	137	184	42,7	2.66	2.97	0.54	0.13	0.05	41.2	2	5	0.895623	0.181818	61.9529	0.0485437	5.5	4.46602	1
185	1	28	1	4.62	145	171	43.3	2.25	1.99	0.28	0.09	0.01	45.8	14.99	2.00	1.13065	0.140704	85.9296	0.327293	7.10714	3.73362	1
188	1	27	0	10.02	155	228	48,2	7.69	1.57	0.69	0.06	0.01	40.7	6	6.00	4.89809	0.43949	145.223	0.14742	2.27536	5.60197	0
189	1	31	1	5.33	146	265	44.6	2.68	1.97	0.57	0.08	0.03	43.3	1	24	1.36041	0.28934	134.518	0.0230947	3.45614	6.12009	1
190	0	64	0	4.97	114	239	35,8	2.86	1.74	114	0.11	0.02	38.60	3	4.00	1.64368	65.5172	137.356	0.0777202	0.0152632	6.19171	0
191	1	29	0	6.95	162	285	48.3	4.89	1.29	0.39	0.32	0.06	38.1	13.1	22	3.7907	0.302326	220.93	0.343832	3.30769	7.48031	0
192	0	19	1	6.00	121	201	37.3	4.06	1.55	0.32	0.06	0.01	44.4	3.02	19	2.61935	0.206452	129.677	0.068018	4.84375	4.52703	0
193	1	39	0	4.47	146	258	43.8	2.64	1.43	0.29	0.08	0.03	39.7	2.58	5	1.84615	0.202797	180.42	0.0649874	4.93103	6.49874	0
194	1	37	0	6.01	135	310	40.4	3.82	1.53	0.36	0.26	0.04	36	9	26	2.49673	0.235294	202.614	0.25	4.25	8.61111	0
195	1	29	0	6.50	135	203.00	40.3	4.53	1.18	0.67	0.10	0.02	36.8	9.3	12.00	3.83898	0.567797	172.034	0.252717	1.76119	5.5163	0
196	1	24	0	8.90	140	285	43,3	6.14	1.90	0.75	0.09	0.03	43.20	52	10.00	3.23158	0.394737	150	1.2037	2.53333	6.59722	0
197	0	55	0	5.48	125	179	37.9	3.93	1.21	0.26	0.05	0.03	48.3	5.9	28	3.24793	0.214876	147.934	0.122153	4.65385	3.706	0
198	1	24	1	6.12	164	4.68	46.6	4.68	0.86	0.41	0.14	0.03	45.6	6.16	14	5.44186	0.476744	5.44186	0.135088	2.09756	0.102632	1
200	1	32	0	7.94	103	343	37.6	5.69	1.08	0.75	0.38	0.05	31.3	28.1	71	5.26852	0.694444	317.593	0.897764	1.44	10.9585	0
201	1	19	1	6.16	165	327	49.2	3.10	2.39	0.37	0.23	0.07	45.5	1	2	1.29707	0.154812	136.82	0.021978	6.45946	7.18681	0
202	1	25	1	7.23	143	207	42.3	3.96	2.44	0.60	0.20	0.02	40.0	2	7	1.62295	0.245902	84.8361	0.05	4.06667	5.175	0
204	0	26	0	8.53	77	359	26.0	5.85	1.56	0.98	0.11	0.03	26.4	21.2	36	3.75	0.628205	230.128	0.80303	1.59184	13.5985	0
205	1	18	0	6.54	147	291	43.4	3.70	2.35	0.38	0.09	0.02	44.3	1	5	1.57447	0.161702	123.83	0.0225734	6.18421	6.56885	0
206	1	38	0	2.97	79	270	24.0	2.15	0.52	0.26	0.02	0.02	31.5	1.79	6	4.13462	0.5	519.231	0.0568254	2	8.57143	0
207	0	52	0	4.09	125	151	38.6	2.31	1.41	0.26	0.1	0.01	42.3	2	9	1.6383	0.184397	107.092	0.0472813	5.42308	3.56974	1
208	1	39	0	4.4	119	212	35.1	2.03	1.67	0.54	0.06	0.05	41.6	6.9	18	1.21557	0.323353	126.946	0.165865	3.09259	5.09615	1
209	0	52	0	3.01	112	229	34.7	1.91	0.77	0.26	0.05	0.02	38.9	6.54	42	2.48052	0.337662	297.403	0.168123	2.96154	5.88689	0
211	0	35	0	7.01	120	265	37.4	4.52	1.25	0.42	0.78	0.04	35.7	10.2	100	3.616	0.336	212	0.285714	2.97619	7.42297	0
212	1	23	1	8.86	152	245	44.7	6.8	1.2	0.8	0.05	0.02	47.4	0.16	1	5.66667	0.666667	204.167	0.00337553	1.5	5.16878	1
213	0	54	0	4.56	123	234	39.1	2.97	0.79	0.52	0.22	0.06	33.5	6.9	5	3.75949	0.658228	296.203	0.20597	1.51923	6.98507	0
214	0	46	0	3.64	113	178	34.5	2.38	1.03	0.15	0.08	0.00	39.80	1	19.00	2.31068	0.145631	172.816	0.0251256	6.86667	4.47236	1
215	1	22	0	5.51	138	360	41.9	3.97	0.89	0.45	0.17	0.03	41.9	4.9	16	4.46067	0.505618	404.494	0.116945	1.97778	8.59189	0
216	0	19	0	6.23	113	368	34.4	4.65	1.05	0.44	0.07	0.02	36.5	5.09	41	4.42857	0.419048	350.476	0.139452	2.38636	10.0822	0
217	0	24	1	4.64	121	272	36.9	2.69	1.65	0.17	0.13	0.00	44.5	3	17.00	1.6303	0.10303	164.848	0.0674157	9.70588	6.11236	1
218	0	17	1	9.17	128	182	38.1	4.90	3.33	0.70	0.22	0.02	38.6	17	23	1.47147	0.21021	54.6547	0.440415	4.75714	4.71503	1
219	1	18	1	5.88	123	204	37.7	3.29	1.82	0.60	0.14	0.02	40.0	3.02	16	1.80769	0.32967	112.088	0.0755	3.03333	5.1	1
220	1	24	1	6.77	142	307	43.2	3.63	2.03	0.90	0.19	0.02	41.0	2	16.00	1.78818	0.44335	151.232	0.0487805	2.25556	7.4878	1
221	1	21	1	5.42	132	231	38.4	2.64	2.01	0.56	0.16	0.05	45.7	2.9	7	1.31343	0.278607	114.925	0.0634573	3.58929	5.0547	1
222	0	16	1	4.52	108	246	34.2	2.49	1.18	0.75	0.08	0.02	37.0	25.87	39	2.11017	0.635593	208.475	0.699189	1.57333	6.64865	0
223	0	18	1	8.00	107	445	35.6	5.47	1.64	0.80	0.08	0.01	31.2	2	61	3.33537	0.487805	271.341	0.0641026	2.05	14.2628	0
224	1	19	1	10.30	133	393	39.0	6.32	2.82	0.97	0.16	0.02	40.2	16.4	27	2.24113	0.343972	139.362	0.40796	2.90722	9.77612	0
225	1	24	0	10.47	149	370	44.0	7.60	1.80	0.86	0.10	0.10	42.9	19.14	21	4.22222	0.477778	205.556	0.446154	2.09302	8.62471	0
226	1	25	0	4.84	147	191	44.3	2.53	1.82	0.31	0.14	0.04	43.8	1.28	7	1.39011	0.17033	104.945	0.0292237	5.87097	4.36073	1
228	1	19	1	6.73	155	276	46	3.41	2.60	0.58	0.09	0.06	48.9	5.55	10	1.31154	0.223077	106.154	0.113497	4.48276	5.64417	1
229	1	22	0	8.8	156	273	48	5.94	1.83	0.70	0.30	0.01	40.0	3	24	3.2459	0.382514	149.18	0.075	2.61429	6.825	0
230	0	54	0	7.85	93	329	30.4	6.46	0.61	0.68	0.07	0.02	31.0	37.60	39	10.5902	1.11475	539.344	1.2129	0.897059	10.6129	0
231	0	25	0	7.72	119	234	36.4	4.86	1.70	0.77	0.31	0.08	37.7	2	40	2.85882	0.452941	137.647	0.0530504	2.20779	6.2069	0
232	1	37	0	4.50	80	413	26	2.65	1.29	0.40	0.12	0.04	39.2	2	2	2.05426	0.310078	320.155	0.0510204	3.225	10.5357	0
233	1	39	1	5.48	130	244	41.6	3.46	1.47	0.48	0.05	0.02	43.1	1	18	2.35374	0.326531	165.986	0.0232019	3.0625	5.66125	1
234	1	34	0	5.69	95	198	27	4.10	1.06	0.46	0.07	0.00	41.4	5.92	43.00	3.86792	0.433962	186.792	0.142995	2.30435	4.78261	0
235	0	26	0	10.41	120	308	37	7.85	1.75	0.52	0.29	0.00	39	49.00	27	4.48571	0.297143	176	1.25641	3.36538	7.89744	0
236	0	53	0	4.86	65	630	22.1	2.97	1.34	0.45	0.03	0.07	26.0	38.3	65	2.21642	0.335821	470.149	1.47308	2.97778	24.2308	0
238	1	54	0	6.08	166	225	49.7	4.29	0.91	0.52	0.29	0.06	35.4	3.9	2	4.71429	0.571429	247.253	0.110169	1.75	6.35593	0
240	0	25	1	6.28	113	280	35.1	3.75	2.14	0.31	0.05	0.03	43.1	1	9	1.75234	0.14486	130.841	0.0232019	6.90323	6.49652	1
241	1	20	0	5.39	109	442	37.8	2.82	1.72	0.47	0.33	0.05	45.1	14.2	15	1.63953	0.273256	256.977	0.314856	3.65957	9.80044	0
242	1	21	1	8.95	150	232	43.4	6.53	1.87	0.33	0.18	0.04	78.5	6	9	3.49198	0.176471	124.064	0.0764331	5.66667	2.95541	0
243	1	23	0	6.40	137	292	42.2	4.63	1.02	0.57	0.15	0.03	35.2	68	6.00	4.53922	0.558824	286.275	1.93182	1.78947	8.29545	0
244	1	25	0	7.52	128	243	38.2	4.64	2.03	0.65	0.14	0.06	39.9	2	11	2.28571	0.320197	119.704	0.0501253	3.12308	6.09023	1
245	1	20	1	3.99	128	196	41.1	2.57	1.06	0.21	0.14	0.01	39.7	8	6.00	2.42453	0.198113	184.906	0.201511	5.04762	4.93703	0
246	1	43	0	6.05	129	266	38.4	3.34	1.84	0.58	0.26	0.03	38.7	9.4	9	1.81522	0.315217	144.565	0.242894	3.17241	6.87339	0
247	0	28	0	6.6	113	345	35.3	4.11	2.04	0.36	0.06	0.04	43.4	3.4	13	2.01471	0.176471	169.118	0.078341	5.66667	7.94931	0
248	1	36	0	5.99	146	274	44.0	4.23	1.25	0.34	0.13	0.03	45.9	25	25.00	3.384	0.272	219.2	0.544662	3.67647	5.9695	0
249	0	40	1	3.30	63	249	21.3	1.86	1.15	0.24	0.03	0.03	31.0	3	19.00	1.61739	0.208696	216.522	0.0967742	4.79167	8.03226	0
250	0	24	1	7.01	122	230	36.6	4.65	1.63	0.52	0.19	0.02	41.8	3.02	27	2.85276	0.319018	141.104	0.0722488	3.13462	5.50239	0
251	1	16	1	8.85	136	347	41.3	6.21	1.89	0.72	0.03	0.00	38.2	5	28.00	3.28571	0.380952	183.598	0.13089	2.625	9.08377	0
252	0	64	0	3.82	81	179	25.8	2.53	0.86	0.38	0.04	0.01	26.4	2	60.00	2.94186	0.44186	208.14	0.0757576	2.26316	6.7803	0
253	1	29	0	3.16	133	221	39.1	1.49	1.27	0.35	0.03	0.02	44	1	12	1.17323	0.275591	174.016	0.0227273	3.62857	5.02273	1
254	1	29	0	6.17	141	260	43.2	3.68	1.48	0.54	0.38	0.08	37.7	8	6	2.48649	0.364865	175.676	0.212202	2.74074	6.89655	1
255	1	54	0	5.96	153	257	42.9	2.90	2.19	0.35	0.47	0.05	46	2	5	1.3242	0.159817	117.352	0.0434783	6.25714	5.58696	0
257	1	29	0	6.2	102	171	31	5.96	0.11	0.08	0.00	0.03	34	88.06	38	54.1818	0.727273	1554.55	2.59	1.375	5.02941	0
259	0	47	0	9.2	112	463	34.6	6.22	1.74	0.81	0.35	0.03	30.4	45.3	54.2	3.57471	0.465517	266.092	1.49013	2.14815	15.2303	0
260	0	22	0	4.03	126	281	39.1	3.94	3.68	0.27	0.22	0.02	46.4	3.02	11	1.07065	0.0733696	76.3587	0.0650862	13.6296	6.05603	0
262	1	31	0	4.49	105	309	36.4	3.33	0.79	0.30	1.10	0.40	42.6	8.2	14.00	4.21519	0.379747	391.139	0.192488	2.63333	7.25352	0
263	1	32	0	4.5	154	235	45.5	2.24	1.64	0.46	0.12	0.02	43.3	5.2	11	1.36585	0.280488	143.293	0.120092	3.56522	5.42725	0
264	1	28	0	4.3	147	254	43.8	3.47	0.39	0.26	0.12	0.06	39.3	5.1	12	8.89744	0.666667	651.282	0.129771	1.5	6.4631	0
265	1	33	0	7.43	138	242	42.2	5.00	1.51	0.63	0.26	0.03	39.8	26.6	28	3.31126	0.417219	160.265	0.668342	2.39683	6.0804	0
266	1	29	0	4.27	140	193	44.1	2.44	1.45	0.27	0.08	0.03	41.1	1.55	5	1.68276	0.186207	133.103	0.0377129	5.37037	4.69586	0
267	1	51	0	5.13	104	301	33.1	3.24	1.16	0.55	0.15	0.03	28.5	99.3	63	2.7931	0.474138	259.483	3.48421	2.10909	10.5614	0
268	1	25	0	11.1	136.9	265	39.6	5.30	2.01	0.98	0.14	0.01	33	32	31	2.63682	0.487562	131.841	0.969697	2.05102	8.0303	0
269	0	53	0	3.94	115	219	37.2	2.28	1.15	0.40	0.09	0.02	25.5	16	36	1.98261	0.347826	190.435	0.627451	2.875	8.58824	0
270	1	52	0	5.00	87	202	28.1	3.19	1.14	0.52	0.12	0.03	31.6	10.0	2	2.79825	0.45614	177.193	0.316456	2.19231	6.39241	1
271	1	44	0	6.87	113	305	34.1	5.17	0.95	0.66	0.07	0.02	31.3	59.9	44	5.44211	0.694737	321.053	1.91374	1.43939	9.74441	0
272	1	24	0	4.97	77	537	25.4	2.7	1.42	0.56	0.26	0.03	25.9	63.5	120	1.90141	0.394366	378.169	2.45174	2.53571	20.7336	0
273	0	41	0	4.73	95	252	30	3.37	0.83	0.28	0.24	0.01	32	13	50.00	4.06024	0.337349	303.614	0.40625	2.96429	7.875	0
274	1	21	0	7.43	139	192	40.1	4.47	1.88	0.92	0.12	0.04	44	4.2	28	2.37766	0.489362	102.128	0.0954545	2.04348	4.36364	0
275	0	57	0	7.14	126	254	35.8	4.49	1.90	0.40	0.28	0.07	35.1	19	55	2.36316	0.210526	133.684	0.541311	4.75	7.23647	0
276	1	53	0	5.51	156	237	46.1	3.43	1.18	0.41	0.44	0.05	37.4	13.9	6	2.90678	0.347458	200.847	0.371658	2.87805	6.3369	0
277	1	30	0	5.64	134	175	39.9	3.63	1.37	0.57	0.04	0.03	34.9	1.61	6	2.64964	0.416058	127.737	0.0461318	2.40351	5.01433	0
278	0	15	0	6.81	124	303	39.5	5.39	0.77	0.49	0.15	0.01	36.0	17.74	55	7	0.636364	393.506	0.492778	1.57143	8.41667	0
279	1	17	0	9.69	108	266	36.9	7.99	0.86	0.49	0.31	0.03	34.6	17.31	24	9.2907	0.569767	309.302	0.500289	1.7551	7.68786	0
280	1	23	0	5.09	112	310	38.7	3.19	1.26	0.48	0.12	0.04	41.5	5.37	2	2.53175	0.380952	246.032	0.129398	2.625	7.46988	0
281	1	55	0	3.85	106	247	32.8	2.18	1.15	0.48	0.02	0.02	36.4	17.0	21	1.89565	0.417391	214.783	0.467033	2.39583	6.78571	0
283	1	26	0	6.44	129	365	39.0	4.46	1.19	0.52	0.25	0.01	32.3	100	27.00	3.7479	0.436975	306.723	3.09598	2.28846	11.3003	0
284	1	39	0	6.22	117	207	36.1	4.74	0.81	0.49	0.18	0.00	34.4	20.87	11.00	5.85185	0.604938	255.556	0.606686	1.65306	6.01744	0
285	1	19	0	9.30	124	347	38.7	6.00	1.90	1.30	0.10	0.00	31.3	65	44.00	3.15789	0.684211	182.632	2.07668	1.46154	11.0863	0
286	0	45	0	6.1	109	278	34.6	4.51	1.02	0.56	0.01	0.01	33	57	29	4.42157	0.54902	272.549	1.72727	1.82143	8.42424	0
288	1	21	0	4.6	83	156	28	3.50	0.70	0.10	0.01	0.01	27.9	2	11	5	0.142857	222.857	0.0716846	7	5.5914	0
293	0	66	0	10.98	88	238	27.7	7.77	2.12	1.02	0.05	0.01	35	14	17	3.66509	0.481132	112.264	0.4	2.07843	6.8	0
294	1	21	0	6.27	136	304	41.7	4.02	1.99	0.17	0.09	0.00	43.5	42.9	5.00	2.0201	0.0854271	152.764	0.986207	11.7059	6.98851	0
295	0	32	0	9.86	77	444	27.4	7.84	1.20	0.77	0.20	0.30	34.1	138	73	6.53333	0.641667	370	4.04692	1.55844	13.0205	0
296	1	22	0	7.84	133	215	39.5	4.55	2.51	0.42	0.35	0.01	40.8	0.16	5.00	1.81275	0.167331	85.6574	0.00392157	5.97619	5.26961	1
297	0	45	0	5.17	153	186	44.7	2.44	2.46	0.19	0.08	0.00	40	5	13	0.99187	0.0772358	75.6098	0.125	12.9474	4.65	0
298	1	33	0	5.95	158	117	47.7	3.79	1.44	0.44	0.27	0.01	42.90	3	2	2.63194	0.305556	81.25	0.0699301	3.27273	2.72727	0
301	0	17	0	4.3	95	198	38.1	2.57	1.37	0.24	0.07	0	42.3	9	2	1.87591	0.175182	144.526	0.212766	5.70833	4.68085	0
303	0	41	0	6.82	103	410	33.1	5.69	0.68	0.27	0.17	0.01	30.6	16	56	8.36765	0.397059	602.941	0.522876	2.51852	13.3987	0
304	0	14	0	4.37	112	352	35	2.74	0.54	0.54	0.18	0	30.3	54.6	49	5.07407	1	651.852	1.80198	1	11.6172	0
308	0	17	0	9.3	99	254	32	4.19	1.31	0.58	0	0	40.2	19.6	41	3.19847	0.442748	193.893	0.487562	2.25862	6.31841	1
311	1	24	0	3.96	140	99	42	1.71	1.74	0.3	0.19	0.02	40.4	3	6	0.982759	0.172414	56.8966	0.0742574	5.8	2.4505	0
312	1	32	0	6.93	143	247	42.6	5.35	1.22	0.31	0.03	0.02	35	3	6	4.38525	0.254098	202.459	0.0857143	3.93548	7.05714	0
314	0	26	0	3.81	80	506	27.7	2.62	0.58	0.46	0.08	0.03	25.9	20.2	58	4.51724	0.793103	872.414	0.779923	1.26087	19.5367	0
316	0	50	0	1.85	98	215	28.8	0.75	0.95	0.09	0.06	0	30.8	3	68	0.789474	0.0947368	226.316	0.0974026	10.5556	6.98052	0
317	0	45	0	3.51	131	223	38.7	2.34	0.85	0.26	0.03	0.03	39.2	2	21	2.75294	0.305882	262.353	0.0510204	3.26923	5.68878	0
318	1	18	1	8.66	158	262	44.6	4.69	3.12	0.73	0.08	0.04	43.9	1.55	7	1.50321	0.233974	83.9744	0.0353075	4.27397	5.96811	1
319	0	31	0	6.89	81	371	29.7	4.94	1.52	0.33	0.05	0.05	36.4	10.1	38	3.25	0.217105	244.079	0.277473	4.60606	10.1923	0
320	1	36	0	2.42	102	134	33.2	1.92	0.75	0.27	0.03	0.01	37.3	6.9	21	2.56	0.36	178.667	0.184987	2.77778	3.59249	0
321	1	20	0	7.3	153	205	46.1	5.18	1.25	0.8	0.05	0.02	39.8	17.4	15	4.144	0.64	164	0.437186	1.5625	5.15075	0
322	1	29	0	6	147	164	44	3.8	1.5	0.4	0.2	0	41.2	2	6	2.53333	0.266667	109.333	0.0485437	3.75	3.98058	0
323	0	38	0	8.6	100	322	30.5	6.96	0.89	0.57	0.16	0.02	34.3	12	72	7.82022	0.640449	361.798	0.349854	1.5614	9.38776	0
324	1	32	0	6.24	143	273	44.4	3.92	1.73	0.4	0.14	0.05	43.3	2.02	4	2.2659	0.231214	157.803	0.0466513	4.325	6.30485	0
325	1	24	0	8.27	150	230	46.7	6.34	1.47	0.26	0.18	0.02	38.9	9.3	3	4.31293	0.176871	156.463	0.239075	5.65385	5.9126	0
326	0	51	0	5.42	122	168	37	3.82	1.13	0.41	0.05	0.01	34.4	2.66	12	3.38053	0.362832	148.673	0.0773256	2.7561	4.88372	0
327	1	38	0	5.17	153	186	44.7	2.44	2.46	0.19	0.08	0	72.2	3	2	0.99187	0.0772358	75.6098	0.0415512	12.9474	2.57618	0
328	1	23	0	3.68	129	204	42.3	2.1	1.19	0.3	0.07	0.02	45.1	3	5	1.76471	0.252101	171.429	0.0665188	3.96667	4.52328	0
329	0	25	0	3.89	116	323	36.2	1.98	1.31	0.41	0.15	0.04	38	2	10	1.51145	0.312977	246.565	0.0526316	3.19512	8.5	0
330	1	37	1	5.8	157	198	44.7	3.3	1.7	0.5	0.18	0.03	41.4	4.5	2	1.94118	0.294118	116.471	0.108696	3.4	4.78261	0
331	1	16	1	7.1	143	238	42.8	3.9	2.6	0.4	0.16	0.03	51.8	4.8	6	1.5	0.153846	91.5385	0.0926641	6.5	4.59459	1
332	0	18.06	0	6.4	141	376	38.9	3.6	1.8	0.6	0.29	0.03	44.8	0.8	2	2	0.333333	208.889	0.0178571	3	8.39286	1
333	0	16	1	5.4	3.83	335	34.2	3.3	1.9	0.2	0.04	0.02	48.5	0.8	15	1.73684	0.105263	176.316	0.0164948	9.5	6.90722	1
334	1	26	1	2.8	149	152	43.7	1.5	1.1	0.2	0.03	0.01	54.8	4.9	2	1.36364	0.181818	138.182	0.0894161	5.5	2.77372	1
335	1	20.07	0	5.4	151	210	44.5	3.3	1.8	0.3	0.05	0.01	44.9	0.8	2	1.83333	0.166667	116.667	0.0178174	6	4.67706	1
336	1	31.04	1	3.3	144	297	42.2	2	0.9	0.3	0.1	0.03	39.5	12.9	4	2.22222	0.333333	330	0.326582	3	7.51899	0
337	1	15	0	5.7	133	177	40.4	3.8	1.6	0.3	0.07	0.02	39.4	0.8	2	2.375	0.1875	110.625	0.0203046	5.33333	4.49239	1
338	1	25.08	1	8.8	137	217	41.9	5.7	2.2	0.7	0.11	0.03	42.4	0.9	2	2.59091	0.318182	98.6364	0.0212264	3.14286	5.11792	1
339	0	24.06	1	4.8	117	206	35.1	3.3	1	0.3	0.1	0.01	42.3	1.8	6	3.3	0.3	206	0.0425532	3.33333	4.86998	1
340	0	19	1	4.4	114	247	34.6	2.4	1.7	0.3	0.07	0.02	42.6	0.7	7	1.41176	0.176471	145.294	0.0164319	5.66667	5.79812	1
341	1	19	1	4.8	142	173	41.2	1.8	2.5	0.4	0.06	0.02	43.4	0.3	2	0.72	0.16	69.2	0.00691244	6.25	3.98618	1
342	1	26	1	6	147	231	45.6	3.2	2.4	0.3	0.04	0.02	47.2	1.1	9.1	1.33333	0.125	96.25	0.0233051	8	4.89407	1
343	1	30.04	1	5.5	159	235	47.5	2.8	1.5	0.4	0.03	0.02	48.2	1.4	3	1.86667	0.266667	156.667	0.0290456	3.75	4.87552	1
344	1	18.06	0	5.3	132	382	42.6	2.2	2.6	0.5	0.03	0.02	50.4	2.4	5	0.846154	0.192308	146.923	0.047619	5.2	7.57937	1
345	1	15.02	0	6.2	164	227	46.5	2.5	3.2	0.4	0.09	0.01	47.7	4.8	12	0.78125	0.125	70.9375	0.100629	8	4.75891	1
346	1	28.07	0	6	150	188	44.6	3.8	1.7	0.4	0.11	0.02	44.8	2.1	6	2.23529	0.235294	110.588	0.046875	4.25	4.19643	1
347	1	30.03	1	6.2	152	204	44.1	2.3	3.3	0.5	0.14	0.02	45.2	1.2	2	0.69697	0.151515	61.8182	0.0265487	6.6	4.51327	1
348	1	24.02	0	6.1	153	245	46.6	3.7	1.9	0.3	0.18	0.04	49.9	0.1	2	1.94737	0.157895	128.947	0.00200401	6.33333	4.90982	0
349	1	45.05	1	7.3	132	337	39.9	4.6	1.9	0.5	0.25	0.04	42.7	0.7	9	2.42105	0.263158	177.368	0.0163934	3.8	7.89227	1
350	1	34	0	6.7	147	202	43.5	3.8	2.3	0.4	0.16	0.01	45.1	3.9	5	1.65217	0.173913	87.8261	0.0864745	5.75	4.47894	0
351	1	24.01	1	7.4	130	323	39.9	4.9	1.8	0.4	0.21	0.03	39.2	5.3	8	2.72222	0.222222	179.444	0.135204	4.5	8.2398	0
352	1	23	0	9.9	155	365	46.5	7.1	1.4	0.6	0.76	0.05	41.7	24.9	23	5.07143	0.428571	260.714	0.597122	2.33333	8.753	0
353	0	55.05	1	4.3	132	221	38.5	2.1	1.9	0.2	0.03	0.01	42.5	0.4	2	1.10526	0.105263	116.316	0.00941176	9.5	5.2	1
354	1	26.07	0	5.7	131	264	40.7	3.8	1.1	0.8	0.04	0.01	35.9	129.4	8	3.45455	0.727273	240	3.60446	1.375	7.35376	0
355	1	26.01	0	9.6	106	382	33.3	7.7	0.9	0.7	0.3	0.03	37.7	35	36	8.55556	0.777778	424.444	0.928382	1.28571	10.1326	0
356	1	23.04	0	5.8	121	208	36.8	3	2	0.6	0.13	0.03	41.3	9.1	17	1.5	0.3	104	0.220339	3.33333	5.03632	0
357	1	14.09	0	5.8	149	260	44.5	2.5	2.8	0.4	0.09	0.02	46.6	0.1	3	0.892857	0.142857	92.8571	0.00214592	7	5.5794	0
358	1	25.07	0	4.6	148	183	45.7	2.3	1.6	0.3	0.28	0.03	43.5	0.6	7	1.4375	0.1875	114.375	0.0137931	5.33333	4.2069	1
359	1	30.07	0	6.1	149	166	44	3.3	2.2	0.4	0.22	0.02	47.6	0.6	2	1.5	0.181818	75.4545	0.012605	5.5	3.48739	0
360	1	17	0	5.7	152	334	46	3.1	1.9	0.5	0.16	0.02	39.3	4.3	11.8	1.63158	0.263158	175.789	0.109415	3.8	8.49873	0
361	1	24.04	0	7	145	197	43.1	5.5	1.1	0.3	0.05	0.01	45.4	10.2	12	5	0.272727	179.091	0.22467	3.66667	4.33921	0
362	0	28.03	1	5.1	114	312	36.5	3.1	1.3	0.3	0.28	0.05	38.4	5.3	9	2.38462	0.230769	240	0.138021	4.33333	8.125	1
363	0	23.03	0	6.5	140	272	41.7	2.3	3.3	0.6	0.16	0.05	45.2	4.7	11	0.69697	0.181818	82.4242	0.103982	5.5	6.0177	1
364	1	59	1	7.4	132	176	39.9	3.5	2.8	0.9	0.22	0.06	42	5.8	10.4	1.25	0.321429	62.8571	0.138095	3.11111	4.19048	1
365	1	31	0	6.6	137	352	42.5	4.3	1.6	0.5	0.17	0.05	39.4	23	47	2.6875	0.3125	220	0.583756	3.2	8.93401	0
366	1	25.01	1	6.3	123	271	38	4.2	1.3	0.6	0.18	0.03	42.6	6.4	24	3.23077	0.461538	208.462	0.150235	2.16667	6.3615	0
367	0	46	1	4.2	134	299	38.3	2.3	1.6	0.3	0.06	0.01	41.6	4.6	3.2	1.4375	0.1875	186.875	0.110577	5.33333	7.1875	0
368	1	34.08	0	6.7	149	212	45.4	3.1	2.9	0.06	0.09	0.03	30.2	16.1	11	1.06897	0.0206897	73.1034	0.533113	48.3333	7.01987	0
369	0	43	0	5.2	120	343	39.1	3.4	1.1	0.4	0.33	0.22	38	5.4	55	3.09091	0.363636	311.818	0.142105	2.75	9.02632	0
370	1	26	0	4.8	156	250	45.9	2.7	1.7	0.3	0.1	0.04	46.5	5.4	3	1.58824	0.176471	147.059	0.116129	5.66667	5.37634	0
371	1	30.05	0	6.8	167	315	48.5	4	2.2	0.4	0.16	0.03	47	6.4	7	1.81818	0.181818	143.182	0.13617	5.5	6.70213	0
372	1	29.06	0	5.5	140	260	42.7	4.1	0.9	0.3	0.15	0.02	42.1	32.8	27	4.55556	0.333333	288.889	0.779097	3	6.17577	0
373	1	15	1	6.9	159	213	46.8	4.1	2.4	0.3	0.03	0.03	47.3	1.8	4	1.70833	0.125	88.75	0.038055	8	4.50317	1
374	0	16.01	1	4.7	119	381	38.6	3	1	0.5	0.12	0.01	42.4	14	71	3	0.5	381	0.330189	2	8.98585	0
375	1	42	0	3.6	137	258	42.2	2.1	0.7	0.5	0.3	0.07	44	4.8	7	3	0.714286	368.571	0.109091	1.4	5.86364	0
376	1	27.02	0	5.7	147	245	44.4	4.3	1	0.3	0.07	0.03	46.5	1.3	2	4.3	0.3	245	0.027957	3.33333	5.26882	1
377	1	31.07	1	5	159	268	48.4	2.9	1.6	0.4	0.07	0.03	49.9	5.6	2	1.8125	0.25	167.5	0.112224	4	5.37074	0
378	1	15	0	6.1	136	209	41.3	3.1	2.2	0.5	0.21	0.05	38.1	5	15	1.40909	0.227273	95	0.131234	4.4	5.48556	0
379	1	45	1	7.5	135	181	41.3	4.9	1.4	0.8	0.34	0.04	43.5	14.3	46	3.5	0.571429	129.286	0.328736	1.75	4.16092	0
380	1	33	1	8.5	145	279	43.6	7	1	0.4	0.07	0.02	40.5	9.7	6	7	0.4	279	0.239506	2.5	6.88889	1
381	1	25	1	7.4	148	130	43.4	3.5	3.4	0.3	0.14	0.04	47.7	4.7	2	1.02941	0.0882353	38.2353	0.0985325	11.3333	2.72537	1
382	0	23	1	6.8	75	475	24.9	4.3	2	0.3	0.14	0.04	45.8	0.8	35	2.15	0.15	237.5	0.0174672	6.66667	10.3712	1
383	1	26.02	1	6.8	154	195	44.5	3.2	3.1	0.4	0.1	0.02	47.8	0.2	2	1.03226	0.129032	62.9032	0.0041841	7.75	4.0795	1
384	0	24.96	1	4.6	120	234	36.4	3.4	0.8	0.3	0.02	0.02	44.1	14.2	42	4.25	0.375	292.5	0.321995	2.66667	5.30612	0
385	1	35.07	1	3.8	141	233	44	2.9	0.6	0.3	0.04	0.02	44.2	12.3	38	4.83333	0.5	388.333	0.278281	2	5.27149	0
386	1	43.02	1	7.3	136	213	41.5	5	1.7	0.4	0.13	0.03	37.4	7.6	10	2.94118	0.235294	125.294	0.203209	4.25	5.69519	0
