# Supplementary material for: Combination of serological biomarkers and clinical features to predict mucosal healing in Crohn’s disease: a multicenter cohort study
Source: BMC Gastroenterol. 2022 May 10;22:229. doi: 10.1186/s12876-022-02304-y (PMC9088028; doi:10.1186/s12876-022-02304-y)
Supplement: Supplementary file 3 — Additional file 3. Excel 3. General information of the patients. [file 12876_2022_2304_MOESM3_ESM.xlsx]

## Sheet: Sheet1
Patient's number	sexF0 ,M1	Age	IFX Y1 N0	Disease course(M)	HBI	Smoking（n=0 y=1）	IBD family n=0 y=1）	surgery(no=0;yes=1)	lesion site(ileum1;colon2;ileum 3)	upper tract(n=0 y=1)	perianal（n=0 y=1））	stenosis(n=0;Y=1）	penetrate	hormone（no=0 yes=1）	imm AZA	MH（NO=0 YES=1）
2	0	28	1	12	7	0	0	0	2	0	1	0	0	0	0	0
3	0	42	0	24	9	0	0	0	2	0	1	0	0	0	1	0
5	1	17	1	120	13	0	0	0	3	0	1	1	1	0	1	0
6	1	21	0	36	3	0	0	0	3	0	1	0	0	0	0	0
7	0	39	0	24	1	0	0	0	1	1	0	0	0	0	0	0
8	1	12	1	84	2	0	0	0	2	0	1	0	0	1	1	0
9	1	24	1	12	6	1	0	0	1	0	1	0	0	0	0	0
10	1	27	0	12	3	0	0	0	1	0	1	0	0	0	1	1
11	1	28	1	72	9	0	0	0	1	0	1	0	0	0	0	0
13	1	28	1	96	5	0	0	0	3	0	1	0	0	0	0	1
14	0	49	0	36	9	0	0	0	1	0	1	1	0	0	0	0
16	1	17	0	3	4	0	0	0	1	0	1	0	0	0	0	0
17	0	53	0	36	9	0	0	0	3	0	0	0	0	0	0	0
19	0	14	1	36	3	0	0	0	2	0	1	1	0	0	0	0
20	0	27	1	6	2	0	0	0	1	1	0	0	0	0	0	1
21	0	47	0	24	16	0	0	0	1	0	0	0	0	0	0	0
22	1	20	1	3	5	0	0	0	3	0	1	0	0	0	0	0
23	0	22	0	10	3	0	0	0	3	1	1	0	0	0	0	0
24	0	27	1	1	7	0	0	0	1	0	1	0	0	0	0	0
25	0	30	1	2	12	0	0	0	3	1	1	0	0	0	0	1
26	1	31	0	24	10	0	0	0	1	1	0	0	0	0	0	0
27	1	26	0	3	9	0	0	0	3	0	0	0	0	0	0	0
28	0	50	0	108	3	0	0	0	1	0	0	1	0	0	1	0
29	0	44	1	30	5	0	0	0	1	0	0	0	1	0	0	1
30	1	21	0	3	9	0	0	0	1	1	0	0	0	1	1	0
31	0	24	0	2	3	0	0	0	1	0	0	0	0	1	1	0
32	1	30	1	24	4	0	0	0	1	1	0	0	0	0	0	1
33	1	20	1	48	1	0	0	0	3	1	1	0	0	0	0	0
34	1	30	1	12	11	0	0	0	2	0	1	0	0	0	0	1
35	1	24	0	8	7	0	0	0	1	1	0	0	0	0	0	0
36	0	39	0	7	6	0	0	0	1	0	0	0	0	0	0	0
37	0	29	0	6	2	0	0	0	1	0	0	0	0	1	1	0
38	1	40	1	2	3	0	0	0	1	0	0	0	0	0	0	0
39	1	27	1	36	6	0	0	0	1	0	1	0	0	0	0	1
40	0	16	1	10	9	0	0	0	2	0	0	0	0	0	0	0
41	1	17	0	2	3	0	0	0	3	0	1	0	0	0	0	0
42	1	38	0	36	2	0	0	0	1	1	0	0	1	1	0	0
44	0	58	0	3	9	0	0	0	3	0	0	0	0	1	0	0
45	0	47	0	3	2	0	0	0	3		0	0	0	0	0	0
47	1	16	0	15	9	0	0	0	2	0	1	0	0	0	0	0
48	1	21	1	1	10	0	0	0	1	0	0	0	0	0	0	1
49	1	21	1	20	4	0	0	0	1	1	1	0	0	0	0	1
50	1	17	1	14	8	0	0	0	1	1	1	1	0	0	0	1
51	0	55	0	4	12	0	0	0	1	0	1	0	0	0	0	0
52	1	35	0	60	6	1	0	0	2	0	0	1	0	0	0	1
53	0	44	0	24	9	0	0	0	2	1	0	1	0	1	0	0
54	1	18	0	144	7	1	0	0	2	0	0	0	0	0	1	0
55	1	29	1	60	3	1	0	0	1	1	0	0	0	0	0	1
56	1	22	0	4	5	1	0	0	3	1	1	0	1	1	1	1
57	1	28	1	36	7	0	0	0	1	0	1	0	0	0	0	0
58	1	28	0	6	3	0	0	0	1	0	0	0	0	0	0	1
59	1	24	0	84	7	0	0	0	2	0	0	1	0	0	0	1
60	1	19	1	24	6	0	0	0	2	0	1	1	0	1	0	1
61	0	14	0	1	9	0	0	0	2	0	0	1	0	1	0	0
62	1	16	1	12	8	0	0	0	1	0	1	0	0	0	0	1
63	0	18	0	6	7	0	0	0	1	0	0	0	0	1	1	0
64	1	28	0	5	8	0	0	0	1	0	0	1	0	0	0	0
65	1	22	1	2	11	0	0	0	1	1	1	0	0	0	1	1
66	0	29	1	24	6	0	0	0	3	1	0	1	1	0	0	1
67	1	16	0	1	9	0	0	0	1	0	0	0	0	0	0	0
68	1	23	1	6	1	1	0	0	1	0	1	0	0	0	0	1
69	0	21	1	36	4	0	0	0	1	0	1	0	0	0	0	1
70	1	31	1	1	2	0	0	0	1	1	1	0	0	0	0	0
71	1	15	1	1	3	0	0	0	1	1	1	0	0	0	0	0
72	0	38	0	13	2	0	0	0	2	0	0	1	0	0	0	0
73	1	19	0	3	5	0	0	0	2	0	0	1	0	1	1	1
74	1	20	1	36	7	0	0	0	1	1	1	0	0	0	0	0
75	1	23	0	1	3	0	0	0	1	1	1	0	0	0	1	1
76	1	28	1	24	3	0	0	0	1	1	1	0	0	0	0	1
77	1	30	0	168	12	0	0	0	1	0	1	0	0	0	1	0
78	0	51	0	1	6	0	0	0	1	0	0	0	0	0	0	0
79	1	22	1	6	7	1	0	0	1	0	1	0	0	0	0	1
80	1	34	0	9	13	1	0	1	1	0	1	0	0	0	0	0
81	1	70	0	23	4	0	0	0	1	0	0	0	0	0	0	0
82	0	24	0	72	5	0	0	0	2	0	0	1	0	0	0	0
83	0	18	1	60	11	0	0	0	3	0	0	0	0	0	0	1
84	1	21	0	2	6	0	0	0	3	0	0	1	0	1	1	1
85	1	55	0	72	5	1	0	0	1	0	0	0	1	1	0	1
86	0	56	0	4	2	0	0	0	3	0	0	0	0	1	1	1
87	1	47	0	8	4	0	0	0	1	0	0	1	0	0	1	0
88	1	36	0	25	6	0	0	0	1	0	0	1	0	1	0	0
90	1	18	1	12	4	0	0	0	3	0	1	0	0	0	0	1
91	1	25	0	24	9	0	0	0	1	0	1	0	0	0	0	0
92	1	21	1	6	6	0	0	0	1	0	1	1	0	1	0	1
93	0	34	0	8	9	0	1	0	1	0	0	0	0	0	1	0
94	1	33	0	48	15	0	0	0	1	0	1	0	0	0	0	0
95	1	29	0	2	9	1	0	0	2	0	0	1	0	0	0	0
96	0	54	0	36	5	0	0	0	1	0	0	0	0	0	0	0
97	1	57	0	120	9	0	0	0	1	0	1	0	0	0	0	1
98	1	16	1	12	4	0	0	0	3	0	1	0	0	0	0	1
99	1	22	0	12	2	0	0	0	2	0	0	1	0	0	0	0
100	1	28	0	108	11	1	0	0	2	0	0	1	0	0	0	0
101	0	21	1	1	5	0	0	0	2	0	0	0	0	0	0	0
102	0	29	0	120	9	0	0	0	1	0	1	0	0	0	0	0
103	1	33	1	12	1	1	0	0	3	0	1	0	0	0	0	1
104	0	28	1	24	2	0	0	0	1	0	0	0	0	0	0	1
105	1	20	1	60	4	0	0	0	3	0	1	0	0	0	0	1
106	0	48	0	120	6	0	0	0	1	0	0	0	0	0	0	0
107	1	32	1	48	2	1	0	0	3	0	0	0	0	0	0	1
108	0	50	0	12	8	0	0	0	3	0	0	0	0	1	1	1
109	0	46	0	24	7	0	0	0	3	0	1	0	0	1	1	0
110	1	44	0	39	2	0	0	0	1	0	0	0	0	0	0	1
111	1	26	0	12	10	0	0	0	2	0	0	1	0	1	1	0
112	1	26	1	12	6	0	0	0	1	0	1	0	0	0	0	0
113	1	55	0	60	1	1	0	0	3	1	0	0	0	0	0	0
114	1	27	1	48	7	0	0	0	2	0	1	0	0	0	0	0
115	1	34	0	9	7	1	0	0	1	0	0	1	0	0	0	0
116	1	53	0	29	6	0	0	0	2	1	0	1	0	1	0	0
117	1	37	1	37	3	0	0	0	1	0	1	0	0	0	0	0
118	1	50	0	24	2	0	0	0	1	0	1	1	0	0	0	0
119	1	47	0	3	3	1	0	0	1	0	0	1	0	0	0	0
121	0	58	0	24	9	0	0	0	2	1	0	0	0	0	0	0
122	0	56	0	48	11	0	0	0	1	1	0	1	0	0	0	1
123	1	32	0	24	9	0	1	0	3	1	0	0	0	1	0	0
124	0	27	1	13	5	0	0	0	3	0	0	1	0	0	0	1
125	1	24	1	4	5	0	0	0	2	0	0	0	0	0	0	1
126	1	47	0	12	7	1	0	0	1	0	0	0	0	0	0	1
127	1	41	0	24	4	0	0	0	1	1	0	1	0	0	0	0
128	1	16	1	12	6	0	0	0	1	0	1	1	0	0	0	1
129	0	56	0	72	6	0	0	0	2	0	0	0	0	0	0	1
130	0	52	0	15	4	0	0	0	1	0	0	0	0	1	1	1
131	1	24	1	36	7	0	0	0	1	1	1	0	0	0	0	1
132	1	35	0	1	7	0	0	0	1	0	0	0	0	0	0	0
133	1	32	0	48	11	0	0	0	3	0	0	1	0	0	0	0
134	1	27	0	2	11	0	0	0	1	1	1	0	0	1	1	0
135	1	24	1	6	5	1	0	0	3	0	1	0	0	0	0	1
137	1	19	1	1	7	0	0	0	3	1	1	0	0	0	0	1
138	1	20	1	12	2	0	0	0	3	0	1	0	0	0	0	1
139	1	27	1	120	11	1	0	0	1	0	1	0	0	0	0	0
140	1	21	0	4	2	0	0	0	2	1	0	0	0	1	1	0
141	1	17	0	1	6	0	0	0	3	0	0	0	0	0	0	0
142	1	19	0	24	2	0	0	0	3	0	0	0	0	0	0	0
143	0	18	0	6	13	0	0	0	3	0	0	0	0	1	1	0
144	0	47	0	48	5	0	0	0	2	0	0	0	0	0	0	0
145	1	33	0	36	7	0	0	0	3	0	1	0	0	0	0	0
146	1	36	0	84	7	0	0	0	1	0	1	0	1	0	1	1
147	1	31	0	36	3	0	0	1	2	0	1	1	0	0	0	0
148	0	41	0	2	6	0	0	0	3	1	0	1	0	0	0	0
149	1	31	0	12	6	0	0	0	1	0	0	0	0	1	0	1
150	1	22	0	3	9	0	0	0	3	1	1	1	0	0	0	0
151	1	44	0	12	2	0	0	0	1	0	0	1	0	1	1	0
152	1	54	1	12	4	1	0	0	3	0	0	0	0	0	0	1
153	1	46	1	2	4	1	0	0	1	1	0	0	0	0	1	1
154	0	30	0	12	6	0	0	0	1	0	1	0	0	0	0	0
155	1	33	0	24	4	0	0	0	3	1	1	0	0	1	1	0
156	1	22	1	24	2	0	0	0	3	1	0	0	0	0	0	1
157	1	37	1	6	6	0	0	1	3	0	1	1	0	0	0	0
158	1	18	1	2	6	0	0	0	3	0	1	0	0	0	0	0
159	0	54	0	6	14	0	0	0	2	0	1	0	0	0	0	0
160	0	54	0	6	11	0	0	0	3	0	0	0	0	1	1	0
162	1	21	0	1	8	0	0	0	3	0	1	0	0	0	0	0
163	1	15	1	2	7	0	0	0	3	1	0	0	0	0	0	0
164	1	21	0	12	4	0	0	0	3	0	0	0	0	0	0	0
165	0	57	0	7	8	0	0	0	3	0	0	1	0	0	0	0
166	1	18	0	2	6	0	0	0	3	0	0	0	0	0	0	0
167	1	23	1	6	6	0	0	0	1	1	1	0	0	0	0	1
168	0	20	1	72	7	0	0	0	3	0	0	0	0	0	0	1
169	0	30	0	1	2	0	0	0	1	0	0	0	0	1	1	1
170	1	28	0	60	4	0	0	0	3	0	1	0	0	0	0	0
171	1	36	1	1	4	0	0	0	3	0	1	0	0	0	0	0
172	1	29	0	53	6	1	0	0	1	0	0	0	0	0	0	0
173	1	32	1	6	7	0	0	0	3	0	0	0	0	0	0	1
174	0	29	1	48	8	0	0	0	3	0	0	0	0	0	0	1
175	0	22	0	12	8	0	0	0	3	0	0	1	0	0	1	0
176	1	46	0	10	2	1	0	0	3	0	0	0	0	0	1	0
177	1	36	1	4	9	0	0	0	3	0	0	0	0	0	0	0
178	1	19	1	24	5	0	0	0	3	0	1	0	0	0	0	1
179	1	28	0	36	6	0	0	0	1	1	1	1	0	0	0	0
180	1	30	1	12	4	0	0	0	3	1	1	0	0	0	0	0
181	1	32	1	12	9	0	0	0	3	1	0	0	0	0	0	1
182	1	37	0	120	2	0	0	0	3	0	0	1	0	0	0	0
183	1	34	0	3	1	0	0	0	3	0	1	0	0	0	0	0
184	1	23	1	7	6	1	0	0	3	0	1	0	0	0	0	1
185	1	28	1	4	8	0	0	0	3	1	1	0	0	0	0	1
188	1	27	0	72	4	1	0	0	1	1	0	0	0	1	1	0
189	1	31	1	72	7	0	0	0	3	0	0	0	0	0	0	1
190	0	64	0	36	1	0	0	0	1	1	0	0	0	0	0	0
191	1	29	0	1	4	0	0	0	3	0	0	0	0	0	0	0
192	0	19	1	3	7	0	0	0	3	0	0	0	0	0	0	0
193	1	39	0	24	0	0	0	0	1	0	0	1	0	0	0	0
194	1	37	0	12	5	0	0	0	3	0	1	0	0	0	0	0
195	1	29	0	12	3	1	0	0	3	1	0	1	0	1	1	0
196	1	24	0	24	3	0	0	0	3	0	0	0	0	1	0	0
197	0	55	0	24	5	0	0	0	3	0	0	0	0	0	0	0
198	1	24	1	6	7	1	0	0	3	0	1	0	0	0	0	1
200	1	32	0	48	7	0	0	0	2	0	1	1	0	0	0	0
201	1	19	1	7	2	0	0	0	1	1	1	0	0	0	0	0
202	1	25	1	1	8	0	0	0	3	0	1	0	0	0	0	0
204	0	26	0	1	10	0	0	0	3	0	0	0	0	0	0	0
205	1	18	0	36	7	0	0	0	3	0	1	0	0	0	0	0
206	1	38	0	96	3	0	0	0	1	0	0	0	0	0	1	0
207	0	52	0	24	4	0	0	0	1	1	0	0	0	0	0	1
208	1	39	0	96	8	0	1	0	2	0	0	0	0	0	0	1
209	0	52	0	15	7	0	0	0	2	0	0	0	0	0	0	0
211	0	35	0	4	2	0	0	0	1	1	0	1	0	0	0	0
212	1	23	1	1	3	0	0	0	3	1	1	0	0	1	0	1
213	0	54	0	5	7	0	0	0	1	0	0	1	1	0	0	0
214	0	46	0	3	6	0	0	0	1	0	0	0	0	1	0	1
215	1	22	0	1	6	0	0	0	3	0	0	1	0	0	0	0
216	0	19	0	52	7	0	0	0	3	0	1	0	0	0	0	0
217	0	24	1	48	7	0	0	0	3	0	0	0	0	0	0	1
218	0	17	1	3	8	0	0	0	3	0	1	0	0	0	0	1
219	1	18	1	132	4	0	0	0	3	0	1	1	0	0	0	1
220	1	24	1	6	6	0	0	0	3	0	1	0	0	0	0	1
221	1	21	1	9	7	0	0	0	3	0	1	0	0	0	0	1
222	0	16	1	24	3	0	0	0	3	0	1	0	0	0	0	0
223	0	18	1	12	6	0	0	0	3	0	0	0	0	0	0	0
224	1	19	1	24	9	0	0	0	3	0	1	0	0	0	0	0
225	1	24	0	120	9	0	0	0	3	0	1	0	0	0	0	0
226	1	25	0	84	8	0	0	0	3	0	0	0	1	0	0	1
228	1	19	1	4	2	0	0	0	3	1	1	0	0	0	0	1
229	1	22	0	1	3	1	0	0	3	0	1	0	0	0	0	0
230	0	54	0	120	5	0	0	0	3	1	0	1	0	0	0	0
231	0	25	0	1	14	0	0	0	3	1	0	0	0	0	0	0
232	1	37	0	2	3	0	0	0	1	0	0	1	0	0	0	0
233	1	39	1	1	2	0	0	0	1	0	0	1	0	0	0	1
234	1	34	0	120	6	0	0	0	2	0	0	1	0	1	1	0
235	0	26	0	1	6	0	0	0	2	0	0	0	0	0	0	0
236	0	53	0	1	10	0	0	0	2	0	0	0	0	0	0	0
238	1	54	0	6	4	1	0	0	3	0	1	0	0	0	0	0
240	0	25	1	24	5	0	0	0	3	0	0	0	0	0	1	1
241	1	20	0	12	4	0	0	0	2	0	0	0	0	0	0	0
242	1	21	1	1	4	0	0	0	3	0	1	1	0	0	0	0
243	1	23	0	1	7	0	0	0	3	0	0	0	0	0	1	0
244	1	25	0	3	1	1	0	0	3	0	0	0	0	0	0	1
245	1	20	1	12	5	1	0	0	3	0	0	1	0	0	0	0
246	1	43	0	36	3	1	0	0	3	0	0	1	0	0	0	0
247	0	28	0	12	1	0	0	0	3	0	0	0	0	0	0	0
248	1	36	0	1	4	0	0	0	2	0	0	1	0	0	0	0
249	0	40	1	1	9	0	0	0	1	1	0	1	0	1	0	0
250	0	24	1	1	11	0	0	0	3	0	1	0	0	0	0	0
251	1	16	1	2	4	0	0	0	2	0	0	1	0	0	1	0
252	0	64	0	36	3	0	0	0	1	0	0	1	0	0	0	0
253	1	29	0	1	7	0	0	0	3	0	0	0	0	0	1	1
254	1	29	0	1	5	0	0	0	2	0	0	1	0	0	0	1
255	1	54	0	1	0	0	0	0	3	0	0	1	0	0	0	0
257	1	29	0	12	7	0	0	0	2	0	1	0	0	0	0	0
259	0	47	0	3	7	0	0	0	3	0	0	1	0	1	0	0
260	0	22	0	5	9	0	0	0	2	0	0	1	0	0	0	0
262	1	31	0	48	10	0	0	0	3	0	1	0	0	0	0	0
263	1	32	0	48	4	0	0	0	2	1	0	1	0	0	0	0
264	1	28	0	36	10	0	0	0	2	0	1	0	0	1	0	0
265	1	33	0	6	11	1	0	0	3	0	1	0	0	0	0	0
266	1	29	0	7	9	1	0	0	3	1	1	0	0	0	0	0
267	1	51	0	1	4	0	0	1	1	1	0	1	0	0	0	0
268	1	25	0	6	9	0	0	0	2	0	0	0	0	1	0	0
269	0	53	0	24	2	0	0	0	3	0	0	0	0	0	0	0
270	1	52	0	60	3	0	0	0	3	1	0	0	0	0	0	1
271	1	44	0	24	6	0	0	0	2	1	0	0	1	0	0	0
272	1	24	0	48	4	0	0	0	2	0	0	1	0	0	0	0
273	0	41	0	6	13	0	0	0	3	0	0	0	0	1	1	0
274	1	21	0	10	2	0	0	0	3	0	1	0	0	0	0	0
275	0	57	0	2	6	0	0	0	1	0	0	1	0	0	0	0
276	1	53	0	12	6	0	0	0	3	0	0	0	0	1	0	0
277	1	30	0	8	2	0	0	0	3	0	1	0	0	0	0	0
278	0	15	0	6	13	0	0	0	2	0	1	0	0	1	0	0
279	1	17	0	8	4	0	0	0	1	0	1	0	0	0	0	0
280	1	23	0	12	9	0	0	0	1	0	1	1	0	0	0	0
281	1	55	0	3	4	0	0	0	3	0	0	0	0	0	0	0
283	1	26	0	120	10	0	0	0	3	0	1	0	0	0	0	0
284	1	39	0	24	9	1	0	0	2	0	0	0	0	0	0	0
285	1	19	0	36	5	1	0	0	2	0	1	0	0	0	0	0
286	0	45	0	7	12	0	0	0	3	0	0	0	0	0	0	0
288	1	21	0	12	14	0	0	0	2	0	1	0	0	0	0	0
293	0	66	0	12	6	0	0	0	3	0	0	0	0	0	0	0
294	1	21	0	10	4	0	0	0	3	0	0	1	0	0	0	0
295	0	32	0	48	3	0	0	0	3	0	0	0	0	0	0	0
296	1	22	0	12	1	0	0	0	3	0	0	0	0	0	0	1
297	0	45	0	84	5	0	0	0	1	0	0	1	0	1	0	0
298	1	33	0	1	3	1	0	0	1	0	0	0	0	0	0	0
301	0	17	0	6	5	0	0	0	2	0	1	1	1	0	0	0
303	0	41	0	18	9	0	0	0	3	0	0	0	0	1	0	0
304	0	14	0	12	2	0	0	0	2	0	0	0	0	0	0	0
308	0	17	0	1	8	0	0	0	3	0	0	0	0	1	0	1
311	1	24	0	1	3	0	0	0	3	1	1	1	0	0	0	0
312	1	32	0	72	15	0	0	0	3	0	1	0	0	0	0	0
314	0	26	0	36	6	0	1	0	2	0	0	1	0	0	0	0
316	0	50	0	24	9	0	0	1	3	0	0	1	0	0	1	0
317	0	45	0	23	13	0	0	1	3	0	1	0	0	1	0	0
318	1	18	1	17	7	0	0	1	1	0	0	1	1	0	0	1
319	0	31	0	8	11	0	0	1	3	0	1	1	0	0	0	0
320	1	36	0	167	13	0	0	1	1	1	0	1	1	0	0	0
321	1	20	0	34	4	0	0	1	3	0	1	0	0	0	0	0
322	1	29	0	4	9	1	0	0	2	0	0	1	0	0	0	0
323	0	38	0	27	7	0	0	0	3	0	0	0	0	0	0	0
324	1	32	0	7	10	0	0	1	1	1	1	0	0	1	0	0
325	1	24	0	3	13	0	0	1	3	0	1	0	0	0	0	0
326	0	51	0	25	6	0	1	1	3	0	0	0	0	0	1	0
327	1	38	0	23	4	1	0	0	3	0	1	0	0	0	0	0
328	1	23	0	12	2	0	0	0	1	0	0	0	0	0	0	0
329	0	25	0	42	13	0	0	1	3	0	1	1	0	0	0	0
330	1	37	1	31	6	0	0	1	3	0	1	0	0	0	0	0
331	1	16	1	24	1	0	0	1	2	0	1	1	0	0	1	1
332	0	18.06	0	7	5	0	1	1	3	0	1	0	0	0	0	1
333	0	16	1	10	2	0	0	1	3	0	1	0	0	1	1	1
334	1	26	1	77	4	0	0	1	1	0	1	0	0	0	1	1
335	1	20.07	0	8	7	0	0	1	3	0	1	0	0	0	0	1
336	1	31.04	1	90	10	0	0	1	3	1	1	1	0	0	0	0
337	1	15	0	3	3	0	0	1	1	0	1	0	0	0	0	1
338	1	25.08	1	31	4	0	0	1	3	0	1	1	0	0	0	1
339	0	24.06	1	66	11	0	0	1	3	0	0	0	0	0	0	1
340	0	19	1	13	6	0	0	0	2	0	0	0	0	0	1	1
341	1	19	1	21	4	0	0	0	2	0	1	0	0	0	0	1
342	1	26	1	43	8	0	0	1	3	0	0	0	0	0	0	1
343	1	30.04	1	34	6	0	0	0	3	0	0	0	0	0	0	1
344	1	18.06	0	4	1	0	0	0	3	0	1	0	0	0	0	1
345	1	15.02	0	2	8	0	0	0	3	0	1	0	0	0	0	1
346	1	28.07	0	10	4	0	0	0	3	0	0	0	0	0	0	1
347	1	30.03	1	15	11	0	0	0	3	0	0	0	0	0	0	1
348	1	24.02	0	11	10	0	0	0	3	0	0	1	1	0	0	0
349	1	45.05	1	20	10	1	0	1	3	0	1	0	1	0	0	1
350	1	34	0	4	7	1	1	1	3	0	1	0	0	0	0	0
351	1	24.01	1	107	9	0	0	1	2	0	1	0	0	0	0	0
352	1	23	0	100	9	1	0	1	3	0	1	0	0	0	0	0
353	0	55.05	1	15	14	0	0	1	2	0	0	0	0	0	1	1
354	1	26.07	0	46	9	0	0	1	3	0	1	0	0	0	0	0
355	1	26.01	0	13	9	1	0	1	2	0	1	0	0	0	0	0
356	1	23.04	0	60	9	0	0	1	3	0	1	1	0	0	0	0
357	1	14.09	0	15	6	0	0	1	3	0	1	0	0	0	0	0
358	1	25.07	0	7	5	0	0	1	3	0	1	0	0	0	0	1
359	1	30.07	0	4	2	0	0	1	3	0	1	0	0	0	0	0
360	1	17	0	51	10	0	0	0	1	0	0	1	1	0	0	0
361	1	24.04	0	10	7	0	0	1	3	0	1	0	0	0	0	0
362	0	28.03	1	17	7	0	0	1	3	0	0	0	0	1	0	1
363	0	23.03	0	4	8	0	0	1	3	0	1	0	0	0	0	1
364	1	59	1	15	2	0	0	0	1	0	0	0	1	0	0	1
365	1	31	0	4	9	0	0	0	3	0	1	0	0	0	0	0
366	1	25.01	1	42	11	0	0	1	2	0	0	0	0	0	0	0
367	0	46	1	9	9	0	0	1	3	0	1	0	0	0	0	0
368	1	34.08	0	54	9	0	0	1	2	0	1	0	0	0	0	0
369	0	43	0	11	7	0	0	1	1	0	1	0	0	0	1	0
370	1	26	0	111	8	1	0	1	2	0	1	0	0	0	1	0
371	1	30.05	0	12	4	0	0	1	3	0	1	0	0	0	0	0
372	1	29.06	0	38	9	0	0	1	3	0	1	0	0	0	0	0
373	1	15	1	18	2	0	0	1	3	0	1	0	0	0	0	1
374	0	16.01	1	26	9	0	0	1	3	0	1	1	0	0	1	0
375	1	42	0	43	5	0	0	0	3	0	0	0	0	0	1	0
376	1	27.02	0	22	6	0	0	1	3	0	1	0	0	1	1	1
377	1	31.07	1	16	3	1	0	1	3	0	1	0	0	0	0	0
378	1	15	0	31	9	0	0	1	3	0	1	0	0	0	1	0
379	1	45	1	30	9	0	0	1	3	0	1	0	0	0	0	0
380	1	33	1	22	2	0	0	0	1	0	0	1	0	0	0	1
381	1	25	1	27	6	0	0	1	3	0	1	0	0	0	0	1
382	0	23	1	29	11	0	0	1	1	1	0	0	1	0	0	1
383	1	26.02	1	6	4	0	0	1	3	0	1	0	0	0	0	1
384	0	24.96	1	101	9	0	0	1	3	0	1	0	0	0	1	0
385	1	35.07	1	51	12	0	0	1	3	0	1	0	0	0	0	0
386	1	43.02	1	16	10	0	0	1	1	0	0	0	0	0	0	0
